# Supplementary material for: 2-MCPD-Induced Effects in the Heart: Toxicological and Mechanistic Implications from Comparative Proteomic Analyses in Rats
Source: Molecules. 2026 Feb 17;31(4):692. doi: 10.3390/molecules31040692 (PMC12943361; doi:10.3390/molecules31040692)
Supplement: Supplementary file 1 [file molecules-31-00692-s001.zip]

Archive with 6 entries (6 files):
- Supplemental_Figure_S1_molecules-4070882_v2.tif
- Supplemental_Table-S1_list-of-all-identified-proteinspots.xlsx
- Supplemental_Table-S2_IPA-uploaded-protein-IDs.xlsx
- Supplemental_Table-S3_molecules-4070882_v2.xls
- Supplemental_Table-S4_IPA_pathway-related protein patterns.xls
- Supplemental_tables_legends_molecules-4070882_v2.pdf
