# Supplementary material for: 2-MCPD-Induced Effects in the Heart: Toxicological and Mechanistic Implications from Comparative Proteomic Analyses in Rats
Source: Molecules. 2026 Feb 17;31(4):692. doi: 10.3390/molecules31040692 (PMC12943361; doi:10.3390/molecules31040692)
Supplement: Supplementary file 1 [file molecules-31-00692-s001.zip › Supplemental_Table-S1_list-of-all-identified-proteinspots.xlsx]

## Sheet: comparison 28 vs 90 days_all-tr
Table S1	Complete list of identified deregulated protein spots from rat heart after 28 und 90 days oral exposure to 2-MCPD.
Gene names	UniProt ID	UniProt entry name	full name	log2ratio
Ywhab	P35213	1433B_RAT	14-3-3 protein beta/alpha (Prepronerve growth factor RNH-1) (Protein kinase C inhibitor protein 1) (KCIP-1) [Cleaved into: 14-3-3 protein beta/alpha, N-terminally processed]	0.55		legend
Ywhae	P62260	1433E_RAT	14-3-3 protein epsilon (14-3-3E) (Mitochondrial import stimulation factor L subunit) (MSF L)	-0.87			28d_10mg
Ppp2r2a	P36876	2ABA_RAT	Serine/threonine-protein phosphatase 2A 55 kDa regulatory subunit B alpha isoform (PP2A subunit B isoform B55-alpha) (PP2A subunit B isoform BRA) (PP2A subunit B isoform PR55-alpha) (PP2A subunit B isoform R2-alpha) (PP2A subunit B isoform alpha)	0.54			90d_2mg
Hibadh	P29266	3HIDH_RAT	3-hydroxyisobutyrate dehydrogenase, mitochondrial (HIBADH) (EC 1.1.1.31)	0.54			90d_10mg
Pgd	P85968	6PGD_RAT	6-phosphogluconate dehydrogenase, decarboxylating (EC 1.1.1.44)	-0.50			90d_40mg
A1i3	P14046	A1I3_RAT	Alpha-1-inhibitor 3 (Alpha-1-inhibitor 3 variant II) (Alpha-1-inhibitor III)	0.70
A1i3	P14046	A1I3_RAT	Alpha-1-inhibitor 3 (Alpha-1-inhibitor 3 variant II) (Alpha-1-inhibitor III)	0.68			upregulated
A1i3	P14046	A1I3_RAT	Alpha-1-inhibitor 3 (Alpha-1-inhibitor 3 variant II) (Alpha-1-inhibitor III)	0.57			downregulated
A1i3	P14046	A1I3_RAT	Alpha-1-inhibitor 3 (Alpha-1-inhibitor 3 variant II) (Alpha-1-inhibitor III)	0.70
Got1	P13221	AATC_RAT	Aspartate aminotransferase, cytoplasmic (cAspAT) (EC 2.6.1.1) (EC 2.6.1.3) (Cysteine aminotransferase, cytoplasmic) (Cysteine transaminase, cytoplasmic) (cCAT) (Glutamate oxaloacetate transaminase 1) (Transaminase A)	1.14			more than one spot of the same protein or spots present in more than one treatment group
Got2	P13222	AATC_RAT	Aspartate aminotransferase, cytoplasmic (cAspAT) (EC 2.6.1.1) (EC 2.6.1.3) (Cysteine aminotransferase, cytoplasmic) (Cysteine transaminase, cytoplasmic) (cCAT) (Glutamate oxaloacetate transaminase 1) (Transaminase A)	0.55
Aco1 Ireb1 Irebp	Q63270	ACOC_RAT	Cytoplasmic aconitate hydratase	0.82
Aco2	Q9ER34	ACON_RAT	Aconitate hydratase, mitochondrial (Aconitase) (EC 4.2.1.3) (Citrate hydro-lyase)	1.05
Acsf2	Q499N5	ACSF2_RAT	Medium-chain acyl-CoA ligase ACSF2, mitochondrial (EC 6.2.1.2)	-0.65
Acta2 Actsa Actvs	P62738	ACTA_RAT	Actin, aortic smooth muscle (EC 3.6.4.-) (Alpha-actin-2) [Cleaved into: Actin, aortic smooth muscle, intermediate form]	0.62
Acta2 Actsa Actvs	P62739	ACTA_RAT	Actin, aortic smooth muscle (EC 3.6.4.-) (Alpha-actin-2) [Cleaved into: Actin, aortic smooth muscle, intermediate form]	1.25
Acta2 Actsa Actvs	P62740	ACTA_RAT	Actin, aortic smooth muscle (EC 3.6.4.-) (Alpha-actin-2) [Cleaved into: Actin, aortic smooth muscle, intermediate form]	0.88
Acta2 Actsa Actvs	P62741	ACTA_RAT	Actin, aortic smooth muscle (EC 3.6.4.-) (Alpha-actin-2) [Cleaved into: Actin, aortic smooth muscle, intermediate form]	0.59
Acta2 Actsa Actvs	P62742	ACTA_RAT	Actin, aortic smooth muscle (EC 3.6.4.-) (Alpha-actin-2) [Cleaved into: Actin, aortic smooth muscle, intermediate form]	0.73
Acta2 Actsa Actvs	P62743	ACTA_RAT	Actin, aortic smooth muscle (EC 3.6.4.-) (Alpha-actin-2) [Cleaved into: Actin, aortic smooth muscle, intermediate form]	-0.58
Acta2 Actsa Actvs	P62744	ACTA_RAT	Actin, aortic smooth muscle (EC 3.6.4.-) (Alpha-actin-2) [Cleaved into: Actin, aortic smooth muscle, intermediate form]	0.65
Acta2 Actsa Actvs	P62745	ACTA_RAT	Actin, aortic smooth muscle (EC 3.6.4.-) (Alpha-actin-2) [Cleaved into: Actin, aortic smooth muscle, intermediate form]	0.59
Acta2 Actsa Actvs	P62746	ACTA_RAT	Actin, aortic smooth muscle (EC 3.6.4.-) (Alpha-actin-2) [Cleaved into: Actin, aortic smooth muscle, intermediate form]	0.53
Acta2 Actsa Actvs	P62747	ACTA_RAT	Actin, aortic smooth muscle (EC 3.6.4.-) (Alpha-actin-2) [Cleaved into: Actin, aortic smooth muscle, intermediate form]	0.95
Acta2 Actsa Actvs	P62748	ACTA_RAT	Actin, aortic smooth muscle (EC 3.6.4.-) (Alpha-actin-2) [Cleaved into: Actin, aortic smooth muscle, intermediate form]	0.71
Acta2 Actsa Actvs	P62749	ACTA_RAT	Actin, aortic smooth muscle (EC 3.6.4.-) (Alpha-actin-2) [Cleaved into: Actin, aortic smooth muscle, intermediate form]	0.64
Actc1 Actc	P68035	ACTC_RAT	Actin, alpha cardiac muscle 1 (EC 3.6.4.-) (Alpha-cardiac actin) [Cleaved into: Actin, alpha cardiac muscle 1, intermediate form]	-0.63
Actc1 Actc	P68036	ACTC_RAT	Actin, alpha cardiac muscle 1 (EC 3.6.4.-) (Alpha-cardiac actin) [Cleaved into: Actin, alpha cardiac muscle 1, intermediate form]	-0.77
Actc1 Actc	P68037	ACTC_RAT	Actin, alpha cardiac muscle 1 (EC 3.6.4.-) (Alpha-cardiac actin) [Cleaved into: Actin, alpha cardiac muscle 1, intermediate form]	-0.75
Actn1	Q9Z1P2	ACTN1_RAT	Alpha-actinin-1 (Alpha-actinin cytoskeletal isoform) (F-actin cross-linking protein) (Non-muscle alpha-actinin-1)	1.17
Actn1	Q9Z1P2	ACTN1_RAT	Alpha-actinin-1 (Alpha-actinin cytoskeletal isoform) (F-actin cross-linking protein) (Non-muscle alpha-actinin-1)	1.59
Actn1	Q9Z1P2	ACTN1_RAT	Alpha-actinin-1 (Alpha-actinin cytoskeletal isoform) (F-actin cross-linking protein) (Non-muscle alpha-actinin-1)	1.55
Agxt Agt1	P09139	AGT1_RAT	Alanine--glyoxylate aminotransferase (AGT) (EC 2.6.1.44) (Serine--pyruvate aminotransferase, mitochondrial) (SPT) (EC 2.6.1.51)	0.51
Alb	P02770	ALBU_RAT	Albumin	-0.54
Alb	P02771	ALBU_RAT	Albumin	0.53
Alb	P02772	ALBU_RAT	Albumin	-0.63
Alb	P02773	ALBU_RAT	Albumin	-0.51
Alb	P02774	ALBU_RAT	Albumin	-0.99
Alb	P02775	ALBU_RAT	Albumin	0.85
Alb	P02776	ALBU_RAT	Albumin	1.47
Alb	P02777	ALBU_RAT	Albumin	0.68
Alb	P02778	ALBU_RAT	Albumin	0.60
Alb	P02779	ALBU_RAT	Albumin	0.72
Alb	P02780	ALBU_RAT	Albumin	0.72
Alb	P02781	ALBU_RAT	Albumin	0.85
Alb	P02782	ALBU_RAT	Albumin	1.07
Alb	P02783	ALBU_RAT	Albumin	1.05
Alb	P02784	ALBU_RAT	Albumin	1.44
Alb	P02785	ALBU_RAT	Albumin	1.15
Alb	P02786	ALBU_RAT	Albumin	0.61
Aldh2	P11884	ALDH2_RAT	Aldehyde dehydrogenase, mitochondrial (EC 1.2.1.3) (ALDH class 2) (ALDH-E2) (ALDH1)	0.62
Aldh2	P11884	ALDH2_RAT	Aldehyde dehydrogenase, mitochondrial (EC 1.2.1.3) (ALDH class 2) (ALDH-E2) (ALDH1)	0.54
Aldoa	P05065	ALDOA_RAT	Fructose-bisphosphate aldolase A (EC 4.1.2.13) (Muscle-type aldolase)	1.49
Lap3	Q68FS4	AMPL_RAT	Cytosol aminopeptidase (EC 3.4.11.1) (Cysteinylglycine-S-conjugate dipeptidase) (EC 3.4.13.23) (Leucine aminopeptidase 3) (LAP-3) (Leucyl aminopeptidase) (LAP) (Peptidase S) (Proline aminopeptidase) (EC 3.4.11.5) (Prolyl aminopeptidase)	0.51
Anxa1 Anx1	P07150	ANXA1_RAT	Annexin A1 (Annexin I) (Annexin-1) (Calpactin II) (Calpactin-2) (Chromobindin-9) (Lipocortin I) (Phospholipase A2 inhibitory protein) (p35) [Cleaved into: Annexin Ac2-26]	0.67
Anxa1 Anx2	P07151	ANXA1_RAT	Annexin A1 (Annexin I) (Annexin-1) (Calpactin II) (Calpactin-2) (Chromobindin-9) (Lipocortin I) (Phospholipase A2 inhibitory protein) (p35) [Cleaved into: Annexin Ac2-26]	0.78
Anxa3 Anx3	P14669	ANXA3_RAT	Annexin A3 (35-alpha calcimedin) (Annexin III) (Annexin-3) (Lipocortin III) (Placental anticoagulant protein III) (PAP-III)	0.52
Anxa4 Anx4	P55260	ANXA4_RAT	Annexin A4 (36 kDa zymogen granule membrane-associated protein) (ZAP36) (Annexin IV) (Annexin-4) (Lipocortin IV)	0.57
Anxa4 Anx4	P55260	ANXA4_RAT	Annexin A4 (36 kDa zymogen granule membrane-associated protein) (ZAP36) (Annexin IV) (Annexin-4) (Lipocortin IV)	0.66
Anxa5 Anx5	P14668	ANXA5_RAT	Annexin A5 (Anchorin CII) (Annexin V) (Annexin-5) (Calphobindin I) (CPB-I) (Endonexin II) (Lipocortin V) (Placental anticoagulant protein 4) (PP4) (Placental anticoagulant protein I) (PAP-I) (Thromboplastin inhibitor) (Vascular anticoagulant-alpha) (VAC-alpha)	1.02
Anxa5 Anx5	P14668	ANXA5_RAT	Annexin A5 (Anchorin CII) (Annexin V) (Annexin-5) (Calphobindin I) (CPB-I) (Endonexin II) (Lipocortin V) (Placental anticoagulant protein 4) (PP4) (Placental anticoagulant protein I) (PAP-I) (Thromboplastin inhibitor) (Vascular anticoagulant-alpha) (VAC-alpha)	0.52
Nudt2	Q6PEC0	AP4A_RAT	Bis(5'-nucleosyl)-tetraphosphatase [asymmetrical] (EC 3.6.1.17) (Diadenosine 5',5'''-P1,P4-tetraphosphate asymmetrical hydrolase) (Ap4A hydrolase) (Ap4Aase) (Diadenosine tetraphosphatase) (Nucleoside diphosphate-linked moiety X motif 2) (Nudix motif 2)	0.68
Apoa1	P04639	APOA1_RAT	Apolipoprotein A-I (Apo-AI) (ApoA-I) (Apolipoprotein A1) [Cleaved into: Proapolipoprotein A-I (ProapoA-I)]	0.75
Apoa1	P04639	APOA1_RAT	Apolipoprotein A-I (Apo-AI) (ApoA-I) (Apolipoprotein A1) [Cleaved into: Proapolipoprotein A-I (ProapoA-I)]	0.51
Apoa4	P02651	APOA4_RAT	Apolipoprotein A-IV (Apo-AIV) (ApoA-IV) (Apolipoprotein A4)	0.80
Atp5f1a Atp5a1	P15999	ATPA_RAT	ATP synthase subunit alpha, mitochondrial (ATP synthase F1 subunit alpha)	-0.74
Atp5f1a Atp5a1	P15999	ATPA_RAT	ATP synthase subunit alpha, mitochondrial (ATP synthase F1 subunit alpha)	-0.77
Atp5f1a Atp5a1	P15999	ATPA_RAT	ATP synthase subunit alpha, mitochondrial (ATP synthase F1 subunit alpha)	-0.62
Atp5f1a Atp5a1	P15999	ATPA_RAT	ATP synthase subunit alpha, mitochondrial (ATP synthase F1 subunit alpha)	1.08
Atp5f1a Atp5a1	P15999	ATPA_RAT	ATP synthase subunit alpha, mitochondrial (ATP synthase F1 subunit alpha)	-0.85
Atp5f1a Atp5a1	P15999	ATPA_RAT	ATP synthase subunit alpha, mitochondrial (ATP synthase F1 subunit alpha)	1.07
Atp5f1b Atp5b	P10719	ATPB_RAT	ATP synthase subunit beta, mitochondrial (EC 7.1.2.2) (ATP synthase F1 subunit beta)	-0.67
Atp5f1b Atp5b	P10719	ATPB_RAT	ATP synthase subunit beta, mitochondrial (EC 7.1.2.2) (ATP synthase F1 subunit beta)	-0.78
Atp5f1c Atp5c Atp5c1	P35435	ATPG_RAT	ATP synthase subunit gamma, mitochondrial (ATP synthase F1 subunit gamma) (F-ATPase gamma subunit)	0.53
Atp5f1c Atp5c Atp5c1	P35435	ATPG_RAT	ATP synthase subunit gamma, mitochondrial (ATP synthase F1 subunit gamma) (F-ATPase gamma subunit)	0.67
Hspa5 Grp78	P06761	BIP_RAT	Endoplasmic reticulum chaperone BiP, EC:3.6.4.10, 78 kDa glucose-regulated protein, GRP-78, Binding-immunoglobulin protein, BiP, Heat shock protein 70 family protein 5, HSP70 family protein 5, Heat shock protein family A member 5, Immunoglobulin heavy chain-binding protein, Steroidogenesis-activator polypeptide	0.61
Hspa5 Grp78	P06761	BIP_RAT	Endoplasmic reticulum chaperone BiP, EC:3.6.4.10, 78 kDa glucose-regulated protein, GRP-78, Binding-immunoglobulin protein, BiP, Heat shock protein 70 family protein 5, HSP70 family protein 5, Heat shock protein family A member 5, Immunoglobulin heavy chain-binding protein, Steroidogenesis-activator polypeptide	0.70
Hspa5 Grp78	P06761	BIP_RAT	Endoplasmic reticulum chaperone BiP, EC:3.6.4.10, 78 kDa glucose-regulated protein, GRP-78, Binding-immunoglobulin protein, BiP, Heat shock protein 70 family protein 5, HSP70 family protein 5, Heat shock protein family A member 5, Immunoglobulin heavy chain-binding protein, Steroidogenesis-activator polypeptide	0.87
Ca1 Car1	B0BNN3	CAH1_RAT	Carbonic anhydrase 1 (EC 4.2.1.1) (Carbonate dehydratase I) (Carbonic anhydrase I) (CA-I) (Cyanamide hydratase CA1) (EC 4.2.1.69)	0.88
Ca3	P14141	CAH3_RAT	Carbonic anhydrase 3 (EC 4.2.1.1) (Carbonate dehydratase III) (Carbonic anhydrase III) (CA-III)	1.12
		CAPG_RAT	Macrophage-capping protein (Actin regulatory protein CAP-G)	0.75
Capg	Q6AYC4	CAPG_RAT	Macrophage-capping protein (Actin regulatory protein CAP-G)	0.86
Capzb	Q5XI32	CAPZB_RAT	F-actin-capping protein subunit beta (CapZ beta)	0.57
Cat Cas1	P04762	CATA_RAT	Catalase (EC 1.11.1.6)	0.78
Cat Cas1	P04762	CATA_RAT	Catalase (EC 1.11.1.6)	-0.64
Cav3	P51638	Cav3_RAT	Caveolin-3	0.84
Cbr1 Cbr	P47727	CBR1_RAT	Carbonyl reductase [NADPH] 1 (EC 1.1.1.184) (15-hydroxyprostaglandin dehydrogenase [NADP(+)]) (EC 1.1.1.196, EC 1.1.1.197) (20-beta-hydroxysteroid dehydrogenase) (Alcohol dehydrogenase [NAD(P)+] CBR1) (EC 1.1.1.71) (NADPH-dependent carbonyl reductase 1) (Prostaglandin 9-ketoreductase) (PG-9-KR) (Prostaglandin-E(2) 9-reductase) (EC 1.1.1.189)	0.58
Ccdc22	P86182	CCD22_RAT	Coiled-coil domain-containing protein 22	1.04
Cp	P13635	CERU_RAT	Ceruloplasmin (Cuproxidase ceruloplasmin) (EC 1.16.3.4) (Ferroxidase ceruloplasmin) (EC 1.16.3.1) (Glutathione peroxidase ceruloplasmin) (EC 1.11.1.9) (Glutathione-dependent peroxiredoxin ceruloplasmin) (EC 1.11.1.27)	0.58
Cndp2	Q6Q0N1	CNDP2_RAT	Cytosolic non-specific dipeptidase (EC 3.4.13.18) (CNDP dipeptidase 2) (Threonyl dipeptidase)	0.55
Cndp2	Q6Q0N1	CNDP2_RAT	Cytosolic non-specific dipeptidase (EC 3.4.13.18) (CNDP dipeptidase 2) (Threonyl dipeptidase)	0.59
C3	P01026	CO3_RAT	Complement C3 [Cleaved into: Complement C3 beta chain; C3-beta-c (C3bc) (Neutrophil chemotactic factor-2) (ENCF-2); Complement C3 alpha chain; C3a anaphylatoxin (Neutrophil chemotactic factor-1) (ENCF-1); Acylation stimulating protein (ASP) (C3adesArg); Complement C3b alpha' chain; Complement C3c alpha' chain fragment 1; Complement C3dg fragment; Complement C3g fragment; Complement C3d fragment; …	-0.73
C3	P01026	CO3_RAT	Complement C3 [Cleaved into: Complement C3 beta chain; C3-beta-c (C3bc) (Neutrophil chemotactic factor-2) (ENCF-2); Complement C3 alpha chain; C3a anaphylatoxin (Neutrophil chemotactic factor-1) (ENCF-1); Acylation stimulating protein (ASP) (C3adesArg); Complement C3b alpha' chain; Complement C3c alpha' chain fragment 1; Complement C3dg fragment; Complement C3g fragment; Complement C3d fragment; …	0.58
Coro1a Coro1	Q91ZN1	COR1A_RAT	Coronin-1A (Coronin-like protein A) (Clipin-A) (Tryptophan aspartate-containing coat protein) (TACO)	1.18
Cpt2 Cpt-2	P18886	CPT2_RAT	Carnitine O-palmitoyltransferase 2, mitochondrial (EC 2.3.1.21) (Carnitine palmitoyltransferase II) (CPT II)	0.98
Cpt2 Cpt-2	P18886	CPT2_RAT	Carnitine O-palmitoyltransferase 2, mitochondrial (EC 2.3.1.21) (Carnitine palmitoyltransferase II) (CPT II)	0.81
Cpt2 Cpt-2	P18886	CPT2_RAT	Carnitine O-palmitoyltransferase 2, mitochondrial (EC 2.3.1.21) (Carnitine palmitoyltransferase II) (CPT II)	0.63
Cpt2 Cpt-2	P18886	CPT2_RAT	Carnitine O-palmitoyltransferase 2, mitochondrial (EC 2.3.1.21) (Carnitine palmitoyltransferase II) (CPT II)	-0.79
Crym	Q9QYU4	CRYM_RAT	Ketimine reductase mu-crystallin (EC 1.5.1.25) (CDK108) (NADP-regulated thyroid-hormone-binding protein)	0.92
Cygb Stap	Q921A4	CYGB_RAT	Cytoglobin (Nitric oxygen dioxygenase CYGB) (EC 1.14.12.-) (Nitrite reductase CYGB) (EC 1.7.-.-) (Pseudoperoxidase CYGB) (EC 1.11.1.-) (Stellate cell activation-associated protein) (Superoxide dismutase CYGB) (EC 1.15.1.1)	0.52
Dctn2	Q6AYH5	DCTN2_RAT	Dynactin subunit 2	0.67
Ddah1 Ddah	O08557	DDAH1_RAT	N(G),N(G)-dimethylarginine dimethylaminohydrolase 1 (DDAH-1) (Dimethylarginine dimethylaminohydrolase 1) (EC 3.5.3.18) (DDAHI) (Dimethylargininase-1)	0.70
Ddah2	Q6MG60	DDAH2_RAT	Putative hydrolase DDAH2 (EC 3.-.-.-) (DDAHII) (Inactive N(G),N(G)-dimethylarginine dimethylaminohydrolase 2) (DDAH-2) (Inactive dimethylarginine dimethylaminohydrolase 2)	0.52
Decr1 Decr	Q64591	DECR_RAT	2,4-dienoyl-CoA reductase [(3E)-enoyl-CoA-producing], mitochondrial (EC 1.3.1.124) (2,4-dienoyl-CoA reductase [NADPH]) (4-enoyl-CoA reductase [NADPH])	0.59
Des	P48675	DESM_RAT	Desmin	0.81
Des	P48676	DESM_RAT	Desmin	0.82
Glud1 Glud	P10860	DHE3_RAT	Glutamate dehydrogenase 1, mitochondrial (GDH 1) (EC 1.4.1.3) (Memory-related gene 2 protein) (MRG-2)	-0.82
Dld	Q6P6R2	DLDH_RAT	Dihydrolipoyl dehydrogenase, mitochondrial (EC 1.8.1.4) (Dihydrolipoamide dehydrogenase)	1.16
Dld	Q6P6R3	DLDH_RAT	Dihydrolipoyl dehydrogenase, mitochondrial (EC 1.8.1.4) (Dihydrolipoamide dehydrogenase)	1.61
Dpysl2	P47942	DPYL2_RAT	Dihydropyrimidinase-related protein 2 (DRP-2) (Collapsin response mediator protein 2) (CRMP-2) (Turned on after division 64 kDa protein) (TOAD-64)	0.65
Ddx39b Bat1 Bat1a Uap56	Q63413	Dx39b_RAT	Spliceosome RNA helicase Ddx39b	0.84
Ech1	Q62651	ECH1_RAT	Delta(3,5)-Delta(2,4)-dienoyl-CoA isomerase, mitochondrial (EC 5.3.3.-)	0.55
Ech1	Q62651	ECH1_RAT	Delta(3,5)-Delta(2,4)-dienoyl-CoA isomerase, mitochondrial (EC 5.3.3.-)	0.57
Hadha	Q64428	ECHA_RAT	Trifunctional enzyme subunit alpha, mitochondrial (Monolysocardiolipin acyltransferase) (EC 2.3.1.-) (TP-alpha) [Includes: Long-chain enoyl-CoA hydratase (EC 4.2.1.17); Long chain 3-hydroxyacyl-CoA dehydrogenase (EC 1.1.1.211)]	-1.19
Hadha	Q64428	ECHA_RAT	Trifunctional enzyme subunit alpha, mitochondrial (Monolysocardiolipin acyltransferase) (EC 2.3.1.-) (TP-alpha) [Includes: Long-chain enoyl-CoA hydratase (EC 4.2.1.17); Long chain 3-hydroxyacyl-CoA dehydrogenase (EC 1.1.1.211)]	-0.88
Hadha	Q64428	ECHA_RAT	Trifunctional enzyme subunit alpha, mitochondrial (Monolysocardiolipin acyltransferase) (EC 2.3.1.-) (TP-alpha) [Includes: Long-chain enoyl-CoA hydratase (EC 4.2.1.17); Long chain 3-hydroxyacyl-CoA dehydrogenase (EC 1.1.1.211)]	-0.81
Hadha	Q64428	ECHA_RAT	Trifunctional enzyme subunit alpha, mitochondrial (Monolysocardiolipin acyltransferase) (EC 2.3.1.-) (TP-alpha) [Includes: Long-chain enoyl-CoA hydratase (EC 4.2.1.17); Long chain 3-hydroxyacyl-CoA dehydrogenase (EC 1.1.1.211)]	-0.68
Hadha	Q64428	ECHA_RAT	Trifunctional enzyme subunit alpha, mitochondrial (Monolysocardiolipin acyltransferase) (EC 2.3.1.-) (TP-alpha) [Includes: Long-chain enoyl-CoA hydratase (EC 4.2.1.17); Long chain 3-hydroxyacyl-CoA dehydrogenase (EC 1.1.1.211)]	-0.59
Hadha	Q64428	ECHA_RAT	Trifunctional enzyme subunit alpha, mitochondrial (Monolysocardiolipin acyltransferase) (EC 2.3.1.-) (TP-alpha) [Includes: Long-chain enoyl-CoA hydratase (EC 4.2.1.17); Long chain 3-hydroxyacyl-CoA dehydrogenase (EC 1.1.1.211)]	-0.73
Echs1	P14604	ECHM_RAT	Enoyl-CoA hydratase, mitochondrial (mECH) (mECH1) (EC 4.2.1.17) (EC 5.3.3.8) (Enoyl-CoA hydratase 1) (ECHS1) (Short-chain enoyl-CoA hydratase) (SCEH)	0.80
Eci1 Dci	P23965	ECI1_RAT	Enoyl-CoA delta isomerase 1, mitochondrial (MECI) (EC 5.3.3.8) (3,2-trans-enoyl-CoA isomerase) (Delta(3),Delta(2)-enoyl-CoA isomerase) (D3,D2-enoyl-CoA isomerase) (Dodecenoyl-CoA isomerase)	0.68
Ecsit	Q5XIC2	ECSIT_RAT	Evolutionarily conserved signaling intermediate in Toll pathway, mitochondrial	-0.71
Ecsit	Q5XIC2	ECSIT_RAT	Evolutionarily conserved signaling intermediate in Toll pathway, mitochondrial	-0.73
Ehd1	Q641Z6	EHD1_RAT	EH domain-containing protein 1	0.59
Ehd1	Q641Z6	EHD1_RAT	EH domain-containing protein 1	0.58
Eif3i Eif3s2	B0BNA7	EIF3I_RAT	Eukaryotic translation initiation factor 3 subunit I (eIF3i) (Eukaryotic translation initiation factor 3 subunit 2) (eIF-3-beta) (eIF3 p36)	1.67
Eif3i Eif3s2	B0BNA7	EIF3I_RAT	Eukaryotic translation initiation factor 3 subunit I (eIF3i) (Eukaryotic translation initiation factor 3 subunit 2) (eIF-3-beta) (eIF3 p36)	0.69
Eno1 Eno-1	P04764	ENOA_RAT	Alpha-enolase (EC 4.2.1.11) (2-phospho-D-glycerate hydro-lyase) (Enolase 1) (Non-neural enolase) (NNE)	-1.15
Eno3 Eno-3	P15429	ENOB_RAT	Beta-enolase (EC 4.2.1.11) (2-phospho-D-glycerate hydro-lyase) (Enolase 3) (Muscle-specific enolase) (MSE) (Skeletal muscle enolase)	-0.87
Hsp90b1 Grp94 Hspc4 Tra1	Q66HD0	ENPL_RAT	Endoplasmin (94 kDa glucose-regulated protein) (GRP-94) (Heat shock protein 90 kDa beta member 1)	0.58
Erp29	P52555	ERP29_RAT	Endoplasmic reticulum resident protein 29 (ERp29) (Endoplasmic reticulum resident protein 31) (ERp31)	0.87
Erp29	P52555	ERP29_RAT	Endoplasmic reticulum resident protein 29 (ERp29) (Endoplasmic reticulum resident protein 31) (ERp31)	0.67
Etfa	P13803	ETFA_RAT	Electron transfer flavoprotein subunit alpha, mitochondrial (Alpha-ETF)	0.68
Etfb	Q68FU3	ETFB_RAT	Electron transfer flavoprotein subunit alpha, mitochondrial (Alpha-ETF)	0.80
Etfb	Q68FU3	ETFB_RAT	Electron transfer flavoprotein subunit beta (Beta-ETF)	-0.53
Ahsg Fetua	P24090	FETUA_RAT	Alpha-2-HS-glycoprotein (59 kDa bone sialic acid-containing protein) (BSP) (Fetuin-A) (Glycoprotein PP63)	0.69
Ahsg Fetua	P24090	FETUA_RAT	Alpha-2-HS-glycoprotein (59 kDa bone sialic acid-containing protein) (BSP) (Fetuin-A) (Glycoprotein PP63)	0.54
Ahsg Fetua	P24090	FETUA_RAT	Alpha-2-HS-glycoprotein (59 kDa bone sialic acid-containing protein) (BSP) (Fetuin-A) (Glycoprotein PP63)	0.53
Ahsg Fetua	P24090	FETUA_RAT	Alpha-2-HS-glycoprotein (59 kDa bone sialic acid-containing protein) (BSP) (Fetuin-A) (Glycoprotein PP63)	0.57
Fhl2 Dral Slim3	O35115	FHL2_RAT	Four and a half LIM domains protein 2 (FHL-2) (LIM domain protein DRAL) (Skeletal muscle LIM-protein 3) (SLIM-3)	-0.54
Fhl2 Dral Slim3	O35115	FHL2_RAT	Four and a half LIM domains protein 2 (FHL-2) (LIM domain protein DRAL) (Skeletal muscle LIM-protein 3) (SLIM-3)	-0.82
Fgg	P02680	FIBG_RAT	Fibrinogen gamma chain	0.84
Fh Fh1	P14408	FUMH_RAT	Fumarate hydratase, mitochondrial (Fumarase) (EC 4.2.1.2)	-0.60
Gsn	Q68FP1	GELS_RAT	Gelsolin (Actin-depolymerizing factor) (ADF) (Brevin)	0.80
Gsn	Q68FP1	GELS_RAT	Gelsolin (Actin-depolymerizing factor) (ADF) (Brevin)	0.55
Gsn	Q68FP1	GELS_RAT	Gelsolin (Actin-depolymerizing factor) (ADF) (Brevin)	0.51
Gsn	Q68FP1	GELS_RAT	Gelsolin (Actin-depolymerizing factor) (ADF) (Brevin)	0.88
Gsn	Q68FP1	GELS_RAT	Gelsolin (Actin-depolymerizing factor) (ADF) (Brevin)	0.56
Gpd1	O35077	GPDA_RAT	Glycerol-3-phosphate dehydrogenase [NAD(+)], cytoplasmic (GPD-C) (GPDH-C) (EC 1.1.1.8)	-0.58
Gpx1	P04041	GPX1_RAT	Glutathione peroxidase 1 (GPx-1) (GSHPx-1) (EC 1.11.1.9) (Cellular glutathione peroxidase) (Phospholipid-hydroperoxide glutathione peroxidase GPX1) (EC 1.11.1.12)	-0.70
Gria3 GluA3 Glur3	P19492	GRIA3_RAT	Glutamate receptor 3 (GluR-3) (AMPA-selective glutamate receptor 3) (GluR-C) (GluR-K3) (Glutamate receptor ionotropic, AMPA 3)	1.07
Grpel1 Grepel1	P97576	GRPE1_RAT	GrpE protein homolog 1, mitochondrial (Mt-GrpE#1)	0.77
Gstm1	P04905	GSTM1_RAT	Glutathione S-transferase Mu 1 (EC 2.5.1.18) (GST 3-3) (GSTM1-1) (Glutathione S-transferase Yb-1) (GST Yb1)	1.21
Gda	Q9WTT6	GUAD_RAT	Guanine deaminase (Guanase) (Guanine aminase) (EC 3.5.4.3) (Guanine aminohydrolase) (GAH)	0.96
Gda	Q9WTT6	GUAD_RAT	Guanine deaminase (Guanase) (Guanine aminase) (EC 3.5.4.3) (Guanine aminohydrolase) (GAH)	0.74
Gda	Q9WTT6	GUAD_RAT	Guanine deaminase (Guanase) (Guanine aminase) (EC 3.5.4.3) (Guanine aminohydrolase) (GAH)	0.98
Hadh Had Hadhsc Schad	Q9WVK7	HCDH_RAT	Hydroxyacyl-coenzyme A dehydrogenase, mitochondrial (HCDH) (EC 1.1.1.35) (Medium and short-chain L-3-hydroxyacyl-coenzyme A dehydrogenase) (Short-chain 3-hydroxyacyl-CoA dehydrogenase)	-0.60
Hpx	P20059	HEMO_RAT	Hemopexin	0.75
Hpx	P20060	HEMO_RAT	Hemopexin	0.60
Hpx	P20061	HEMO_RAT	Hemopexin	0.56
Hnrnpf Hnrpf	Q794E4	HNRPF_RAT	Heterogeneous nuclear ribonucleoprotein F (hnRNP F) [Cleaved into: Heterogeneous nuclear ribonucleoprotein F, N-terminally processed]	0.58
Hnrnpf Hnrpf	Q794E4	HNRPF_RAT	Heterogeneous nuclear ribonucleoprotein F (hnRNP F) [Cleaved into: Heterogeneous nuclear ribonucleoprotein F, N-terminally processed]	0.57
Hp Ba1-647	P06866	HPT_RAT	Haptoglobin (Liver regeneration-related protein LRRG173) [Cleaved into: Haptoglobin alpha chain; Haptoglobin beta chain]	0.69
Hp Ba1-647	P06866	HPT_RAT	Haptoglobin (Liver regeneration-related protein LRRG173) [Cleaved into: Haptoglobin alpha chain; Haptoglobin beta chain]	0.51
Hp Ba1-647	P06866	HPT_RAT	Haptoglobin (Liver regeneration-related protein LRRG173) [Cleaved into: Haptoglobin alpha chain; Haptoglobin beta chain]	0.77
Hp Ba1-647	P06866	HPT_RAT	Haptoglobin (Liver regeneration-related protein LRRG173) [Cleaved into: Haptoglobin alpha chain; Haptoglobin beta chain]	0.62
Hspa1a Hsp70-1 Hspa1	P0DMW0	HS71A_RAT	Heat shock 70 kDa protein 1A	0.69
Hspa1a Hsp70-1 Hspa1	P0DMW0	HS71A_RAT	Heat shock 70 kDa protein 1A	0.54
Hsp90ab1 Hsp84 Hspc3 Hspcb	P34058	HS90B_RAT	Heat shock protein HSP 90-beta (Heat shock 84 kDa) (HSP 84) (HSP84)	0.66
Hsp90ab1 Hsp84 Hspc3 Hspcb	P34058	HS90B_RAT	Heat shock protein HSP 90-beta (Heat shock 84 kDa) (HSP 84) (HSP84)	0.86
Hsp90ab1 Hsp84 Hspc3 Hspcb	P34058	HS90B_RAT	Heat shock protein HSP 90-beta (Heat shock 84 kDa) (HSP 84) (HSP84)	0.51
Hspa4 Hsph2 Irp94	O88600	HSP74_RAT	Heat shock 70 kDa protein 4 (Ischemia responsive 94 kDa protein)	0.50
Hspa4 Hsph2 Irp94	O88600	HSP74_RAT	Heat shock 70 kDa protein 4 (Ischemia responsive 94 kDa protein)	0.61
Hspa4 Hsph2 Irp94	O88600	HSP74_RAT	Heat shock 70 kDa protein 4 (Ischemia responsive 94 kDa protein)	0.61
Hspb1 Hsp27	P42930	HSPB1_RAT	Heat shock protein beta-1 (HspB1) (Heat shock 27 kDa protein) (HSP 27)	0.84
Hspb1 Hsp27	P42930	HSPB1_RAT	Heat shock protein beta-1 (HspB1) (Heat shock 27 kDa protein) (HSP 27)	0.93
Hspb1 Hsp27	P42930	HSPB1_RAT	Heat shock protein beta-1 (HspB1) (Heat shock 27 kDa protein) (HSP 27)	0.62
Hspb1 Hsp27	P42930	HSPB1_RAT	Heat shock protein beta-1 (HspB1) (Heat shock 27 kDa protein) (HSP 27)	0.54
Hyou1, Hsph4, Orp150	Q63617	HYOU1_RAT	Hypoxia up-regulated protein 1 (150 kDa oxygen-regulated protein) (ORP-150)	0.98
Idh3B	Q68FX0	IDH3B_RAT	Isocitrate dehydrogenase [NAD] subunit beta, mitochondrial (Isocitric dehydrogenase subunit beta) (NAD(+)-specific ICDH subunit beta)	0.52
Eif2s1 Eif2a	P68101	IF2A_RAT	Eukaryotic translation initiation factor 2 subunit 1 (Eukaryotic translation initiation factor 2 subunit alpha) (eIF-2-alpha) (eIF-2A) (eIF-2alpha) (eIF2-alpha)	0.53
Eif4a2	Q5RKI1	IF4A2_RAT	Eukaryotic initiation factor 4A-II (eIF-4A-II) (eIF4A-II) (EC 3.6.4.13) (ATP-dependent RNA helicase eIF4A-2)	1.36
Igg-2a	P20760	IGHV1-9_RAT	Immunoglobulin heavy variable V1-9	-0.71
Prkar1a	P09456	KAP0_RAT	cAMP-dependent protein kinase type I-alpha regulatory subunit [Cleaved into: cAMP-dependent protein kinase type I-alpha regulatory subunit, N-terminally processed]	0.69
Ckmt2	P09605	KCRS_RAT	Creatine kinase S-type, mitochondrial (EC 2.7.3.2) (Basic-type mitochondrial creatine kinase) (Mib-CK) (Sarcomeric mitochondrial creatine kinase) (S-MtCK)	-0.56
Kif5a	Q6QLM7	KIF5A_RAT	Kinesin heavy chain isoform 5A (Kinesin heavy chain neuron-specific 1) (Neuronal kinesin heavy chain) (NKHC)	-0.61
Pkm Pkm2 Pykm	P11980	KPYM_RAT	Pyruvate kinase PKM (EC 2.7.1.40) (Pyruvate kinase muscle isozyme) (Threonine-protein kinase PKM2) (EC 2.7.11.1) (Tyrosine-protein kinase PKM2) (EC 2.7.10.2)	0.96
Pkm Pkm2 Pykm	P11980	KPYM_RAT	Pyruvate kinase PKM (EC 2.7.1.40) (Pyruvate kinase muscle isozyme) (Threonine-protein kinase PKM2) (EC 2.7.11.1) (Tyrosine-protein kinase PKM2) (EC 2.7.10.2)	-0.73
Ldhb Ldh-2 Ldh2	P42123	LDHB_RAT	L-lactate dehydrogenase B chain (LDH-B) (EC 1.1.1.27) (LDH heart subunit) (LDH-H)	0.68
Ldhb Ldh-2 Ldh2	P42123	LDHB_RAT	L-lactate dehydrogenase B chain (LDH-B) (EC 1.1.1.27) (LDH heart subunit) (LDH-H)	0.58
Pafah1b1 Lis-1 Lis1 Pafaha	P63004	LIS1_RAT	Platelet-activating factor acetylhydrolase IB subunit alpha (Lissencephaly-1 protein) (LIS-1) (PAF acetylhydrolase 45 kDa subunit) (PAF-AH 45 kDa subunit) (PAF-AH alpha) (PAFAH alpha)	0.81
Lta4h	P30349	LKHA4_RAT	Leukotriene A-4 hydrolase (LTA-4 hydrolase) (EC 3.3.2.6) (Leukotriene A(4) hydrolase) (Tripeptide aminopeptidase LTA4H) (EC 3.4.11.4)	0.75
Lmna Lmn1	P48679	LMNA_RAT	Prelamin-A/C [Cleaved into: Lamin-A/C]	0.66
Lmnb1	P70615	LMNB1_RAT	Lamin-B1	0.64
Lmnb1	P70615	LMNB1_RAT	Lamin-B1	0.77
Lmnb1	P70615	LMNB1_RAT	Lamin-B1	0.52
Ftl1l1 AABR07041778.1	M0RCS3	M0RCS3_RAT	Ferritin light chain 1 (Ferritin L subunit 1)	0.67
Mdh2 Mor1	P04636	MDHM_RAT	Malate dehydrogenase, mitochondrial (EC 1.1.1.37)	-0.74
Mdh2 Mor1	P04636	MDHM_RAT	Malate dehydrogenase, mitochondrial (EC 1.1.1.37)	0.82
Immt Mic60	Q3KR86	MIC60_RAT	MICOS complex subunit Mic60 (Mitochondrial inner membrane protein) (Mitofilin)	0.58
Myl2 Mlc2	P08733	MLRV_RAT	Myosin regulatory light chain 2, ventricular/cardiac muscle isoform (MLC-2) (MLC-2v) (Myosin light chain 2, slow skeletal/ventricular muscle isoform) (MLC-2s/v)	-0.50
Aldh6a1 Mmsdh	Q02253	MMSA_RAT	Methylmalonate-semialdehyde/malonate-semialdehyde dehydrogenase [acylating], mitochondrial (MMSDH) (EC 1.2.1.27) (Aldehyde dehydrogenase family 6 member A1)	0.81
Aldh6a1 Mmsdh	Q02253	MMSA_RAT	Methylmalonate-semialdehyde/malonate-semialdehyde dehydrogenase [acylating], mitochondrial (MMSDH) (EC 1.2.1.27) (Aldehyde dehydrogenase family 6 member A1)	0.63
Aldh6a1 Mmsdh	Q02253	MMSA_RAT	Methylmalonate-semialdehyde/malonate-semialdehyde dehydrogenase [acylating], mitochondrial (MMSDH) (EC 1.2.1.27) (Aldehyde dehydrogenase family 6 member A1)	0.69
Aldh6a1 Mmsdh	Q02253	MMSA_RAT	Methylmalonate-semialdehyde/malonate-semialdehyde dehydrogenase [acylating], mitochondrial (MMSDH) (EC 1.2.1.27) (Aldehyde dehydrogenase family 6 member A1)	-0.53
Aldh6a1 Mmsdh	Q02253	MMSA_RAT	Methylmalonate-semialdehyde/malonate-semialdehyde dehydrogenase [acylating], mitochondrial (MMSDH) (EC 1.2.1.27) (Aldehyde dehydrogenase family 6 member A1)	-1.03
Mug1 A1i3	Q03626	MUG1_RAT	Murinoglobulin-1 (Alpha-1 inhibitor 3 variant I) (Alpha-X protein)	0.55
Mvp	Q62667	MVP_RAT	Major vault protein (MVP)	0.67
Mvp	Q62667	MVP_RAT	Major vault protein (MVP)	0.83
Myh6	P02563	MYH6_RAT	Myosin-6 (Myosin heavy chain 6) (Myosin heavy chain, cardiac muscle alpha isoform) (MyHC-alpha)	-0.50
Myh6	P02563	MYH6_RAT	Myosin-6 (Myosin heavy chain 6) (Myosin heavy chain, cardiac muscle alpha isoform) (MyHC-alpha)	0.53
Myh6	P02563	MYH6_RAT	Myosin-6 (Myosin heavy chain 6) (Myosin heavy chain, cardiac muscle alpha isoform) (MyHC-alpha)	-0.90
Myh6	P02563	MYH6_RAT	Myosin-6 (Myosin heavy chain 6) (Myosin heavy chain, cardiac muscle alpha isoform) (MyHC-alpha)	0.74
Myh6	P02563	MYH6_RAT	Myosin-6 (Myosin heavy chain 6) (Myosin heavy chain, cardiac muscle alpha isoform) (MyHC-alpha)	0.84
Myh6	P02563	MYH6_RAT	Myosin-6 (Myosin heavy chain 6) (Myosin heavy chain, cardiac muscle alpha isoform) (MyHC-alpha)	1.14
Myh6	P02563	MYH6_RAT	Myosin-6 (Myosin heavy chain 6) (Myosin heavy chain, cardiac muscle alpha isoform) (MyHC-alpha)	0.76
Myh6	P02563	MYH6_RAT	Myosin-6 (Myosin heavy chain 6) (Myosin heavy chain, cardiac muscle alpha isoform) (MyHC-alpha)	0.61
Myh6	P02563	MYH6_RAT	Myosin-6 (Myosin heavy chain 6) (Myosin heavy chain, cardiac muscle alpha isoform) (MyHC-alpha)	1.23
Myh6	P02563	MYH6_RAT	Myosin-6 (Myosin heavy chain 6) (Myosin heavy chain, cardiac muscle alpha isoform) (MyHC-alpha)	0.73
Myh7	P02564	MYH7_RAT	Myosin-7 (Myosin heavy chain 7) (Myosin heavy chain slow isoform) (MyHC-slow) (Myosin heavy chain, cardiac muscle beta isoform) (MyHC-beta)	0.78
Myl3 Mlc1v	P16409	MYL3_RAT	Myosin light chain 3 (Myosin alkali light chain 1, ventricular) (MLClV) (Myosin light chain 1, slow-twitch muscle B/ventricular isoform) (MLC1SB) (Ventricular myosin light chain 1) (rVMLC1)	-0.92
Myl3 Mlc1v	P16409	MYL3_RAT	Myosin light chain 3 (Myosin alkali light chain 1, ventricular) (MLClV) (Myosin light chain 1, slow-twitch muscle B/ventricular isoform) (MLC1SB) (Ventricular myosin light chain 1) (rVMLC1)	-0.52
Myl3 Mlc1v	P16409	MYL3_RAT	Myosin light chain 3 (Myosin alkali light chain 1, ventricular) (MLClV) (Myosin light chain 1, slow-twitch muscle B/ventricular isoform) (MLC1SB) (Ventricular myosin light chain 1) (rVMLC1)	-0.58
Myl3 Mlc1v	P16409	MYL3_RAT	Myosin light chain 3 (Myosin alkali light chain 1, ventricular) (MLClV) (Myosin light chain 1, slow-twitch muscle B/ventricular isoform) (MLC1SB) (Ventricular myosin light chain 1) (rVMLC1)	0.56
Mybpc3	P56741	MYPC_RAT	Myosin-binding protein C, cardiac-type (Cardiac MyBP-C) (C-protein, cardiac muscle isoform)	0.80
Mybpc3	P56741	MYPC_RAT	Myosin-binding protein C, cardiac-type (Cardiac MyBP-C) (C-protein, cardiac muscle isoform)	2.62
Mybpc3	P56741	MYPC_RAT	Myosin-binding protein C, cardiac-type (Cardiac MyBP-C) (C-protein, cardiac muscle isoform)	0.58
Mybpc3	P56741	MYPC_RAT	Myosin-binding protein C, cardiac-type (Cardiac MyBP-C) (C-protein, cardiac muscle isoform)	0.73
Mybpc3	P56741	MYPC_RAT	Myosin-binding protein C, cardiac-type (Cardiac MyBP-C) (C-protein, cardiac muscle isoform)	0.79
Nckap1 Hem2 Nap1	P55161	NCKP1_RAT	Nck-associated protein 1 (NAP 1) (Membrane-associated protein HEM-2) (p125Nap1)	0.52
Nckap1 Hem2 Nap1	P55161	NCKP1_RAT	Nck-associated protein 1 (NAP 1) (Membrane-associated protein HEM-2) (p125Nap1)	1.72
Bckdha	P11960	ODBA_RAT	2-oxoisovalerate dehydrogenase subunit alpha, mitochondrial (EC 1.2.4.4) (Branched-chain alpha-keto acid dehydrogenase E1 component alpha chain) (BCKDE1A) (BCKDH E1-alpha)	0.77
Bckdha	P11961	ODBA_RAT	2-oxoisovalerate dehydrogenase subunit alpha, mitochondrial (EC 1.2.4.4) (Branched-chain alpha-keto acid dehydrogenase E1 component alpha chain) (BCKDE1A) (BCKDH E1-alpha)	0.78
Ogdh Ogdhl	Q5XI78	ODO1_RAT	2-oxoglutarate dehydrogenase complex component E1 (E1o) (OGDC-E1) (OGDH-E1) (EC 1.2.4.2) (2-oxoglutarate dehydrogenase, mitochondrial) (Alpha-ketoglutarate dehydrogenase) (Alpha-KGDH-E1) (Thiamine diphosphate (ThDP)-dependent 2-oxoglutarate dehydrogenase)	0.64
Dlat	P08461	ODP2_RAT	Dihydrolipoyllysine-residue acetyltransferase component of pyruvate dehydrogenase complex, mitochondrial (EC 2.3.1.12) (70 kDa mitochondrial autoantigen of primary biliary cirrhosis) (PBC) (Dihydrolipoamide acetyltransferase component of pyruvate dehydrogenase complex) (Pyruvate dehydrogenase complex component E2) (PDC-E2) (PDCE2)	1.04
Dlat	P08462	ODP2_RAT	Dihydrolipoyllysine-residue acetyltransferase component of pyruvate dehydrogenase complex, mitochondrial (EC 2.3.1.12) (70 kDa mitochondrial autoantigen of primary biliary cirrhosis) (PBC) (Dihydrolipoamide acetyltransferase component of pyruvate dehydrogenase complex) (Pyruvate dehydrogenase complex component E2) (PDC-E2) (PDCE2)	0.70
Dlat	P08463	ODP2_RAT	Dihydrolipoyllysine-residue acetyltransferase component of pyruvate dehydrogenase complex, mitochondrial (EC 2.3.1.12) (70 kDa mitochondrial autoantigen of primary biliary cirrhosis) (PBC) (Dihydrolipoamide acetyltransferase component of pyruvate dehydrogenase complex) (Pyruvate dehydrogenase complex component E2) (PDC-E2) (PDCE2)	-0.54
Dlat	P08464	ODP2_RAT	Dihydrolipoyllysine-residue acetyltransferase component of pyruvate dehydrogenase complex, mitochondrial (EC 2.3.1.12) (70 kDa mitochondrial autoantigen of primary biliary cirrhosis) (PBC) (Dihydrolipoamide acetyltransferase component of pyruvate dehydrogenase complex) (Pyruvate dehydrogenase complex component E2) (PDC-E2) (PDCE2)	-1.33
Dlat	P08465	ODP2_RAT	Dihydrolipoyllysine-residue acetyltransferase component of pyruvate dehydrogenase complex, mitochondrial (EC 2.3.1.12) (70 kDa mitochondrial autoantigen of primary biliary cirrhosis) (PBC) (Dihydrolipoamide acetyltransferase component of pyruvate dehydrogenase complex) (Pyruvate dehydrogenase complex component E2) (PDC-E2) (PDCE2)	0.76
Dlat	P08466	ODP2_RAT	Dihydrolipoyllysine-residue acetyltransferase component of pyruvate dehydrogenase complex, mitochondrial (EC 2.3.1.12) (70 kDa mitochondrial autoantigen of primary biliary cirrhosis) (PBC) (Dihydrolipoamide acetyltransferase component of pyruvate dehydrogenase complex) (Pyruvate dehydrogenase complex component E2) (PDC-E2) (PDCE2)	0.60
Dlat	P08467	ODP2_RAT	Dihydrolipoyllysine-residue acetyltransferase component of pyruvate dehydrogenase complex, mitochondrial (EC 2.3.1.12) (70 kDa mitochondrial autoantigen of primary biliary cirrhosis) (PBC) (Dihydrolipoamide acetyltransferase component of pyruvate dehydrogenase complex) (Pyruvate dehydrogenase complex component E2) (PDC-E2) (PDCE2)	0.83
Dlat	P08468	ODP2_RAT	Dihydrolipoyllysine-residue acetyltransferase component of pyruvate dehydrogenase complex, mitochondrial (EC 2.3.1.12) (70 kDa mitochondrial autoantigen of primary biliary cirrhosis) (PBC) (Dihydrolipoamide acetyltransferase component of pyruvate dehydrogenase complex) (Pyruvate dehydrogenase complex component E2) (PDC-E2) (PDCE2)	0.72
Dlat	P08469	ODP2_RAT	Dihydrolipoyllysine-residue acetyltransferase component of pyruvate dehydrogenase complex, mitochondrial (EC 2.3.1.12) (70 kDa mitochondrial autoantigen of primary biliary cirrhosis) (PBC) (Dihydrolipoamide acetyltransferase component of pyruvate dehydrogenase complex) (Pyruvate dehydrogenase complex component E2) (PDC-E2) (PDCE2)	0.50
Dlat	P08470	ODP2_RAT	Dihydrolipoyllysine-residue acetyltransferase component of pyruvate dehydrogenase complex, mitochondrial (EC 2.3.1.12) (70 kDa mitochondrial autoantigen of primary biliary cirrhosis) (PBC) (Dihydrolipoamide acetyltransferase component of pyruvate dehydrogenase complex) (Pyruvate dehydrogenase complex component E2) (PDC-E2) (PDCE2)	0.85
Dlat	P08471	ODP2_RAT	Dihydrolipoyllysine-residue acetyltransferase component of pyruvate dehydrogenase complex, mitochondrial (EC 2.3.1.12) (70 kDa mitochondrial autoantigen of primary biliary cirrhosis) (PBC) (Dihydrolipoamide acetyltransferase component of pyruvate dehydrogenase complex) (Pyruvate dehydrogenase complex component E2) (PDC-E2) (PDCE2)	-1.17
Pdha1	P26284	ODPA_RAT	Pyruvate dehydrogenase E1 component subunit alpha, somatic form, mitochondrial (EC 1.2.4.1) (PDHE1-A type I)	-0.73
Pdha2	P26285	ODPA_RAT	Pyruvate dehydrogenase E1 component subunit alpha, somatic form, mitochondrial (EC 1.2.4.1) (PDHE1-A type I)	-0.77
Pdha3	P26286	ODPA_RAT	Pyruvate dehydrogenase E1 component subunit alpha, somatic form, mitochondrial (EC 1.2.4.1) (PDHE1-A type I)	-0.98
Pdha4	P26287	ODPA_RAT	Pyruvate dehydrogenase E1 component subunit alpha, somatic form, mitochondrial (EC 1.2.4.1) (PDHE1-A type I)	-0.80
Pdha5	P26288	ODPA_RAT	Pyruvate dehydrogenase E1 component subunit alpha, somatic form, mitochondrial (EC 1.2.4.1) (PDHE1-A type I)	-0.61
Pdha6	P26289	ODPA_RAT	Pyruvate dehydrogenase E1 component subunit alpha, somatic form, mitochondrial (EC 1.2.4.1) (PDHE1-A type I)	-0.52
Park7 Cap1	O88767	PARK7_RAT	Parkinson disease protein 7 homolog (Contraception-associated protein 1) (Protein CAP1) (Fertility protein SP22) (Maillard deglycase) (Parkinsonism-associated deglycase) (Protein DJ-1) (DJ-1) (Protein/nucleic acid deglycase DJ-1) (EC 3.1.2.-, EC 3.5.1.-, EC 3.5.1.124)	-0.55
Park7 Cap2	O88768	PARK7_RAT	Parkinson disease protein 7 homolog (Contraception-associated protein 1) (Protein CAP1) (Fertility protein SP22) (Maillard deglycase) (Parkinsonism-associated deglycase) (Protein DJ-1) (DJ-1) (Protein/nucleic acid deglycase DJ-1) (EC 3.1.2.-, EC 3.5.1.-, EC 3.5.1.124)	-1.22
Pcyt2	O88637	PCY2_RAT	Ethanolamine-phosphate cytidylyltransferase (EC 2.7.7.14) (CTP:phosphoethanolamine cytidylyltransferase) (Phosphorylethanolamine transferase)	-0.65
Pdia3 Erp60 Grp58	P11598	PDIA3_RAT	Protein disulfide-isomerase A3 (EC 5.3.4.1) (58 kDa glucose-regulated protein) (58 kDa microsomal protein) (p58) (Disulfide isomerase ER-60) (Endoplasmic reticulum resident protein 57) (ER protein 57) (ERp57) (Endoplasmic reticulum resident protein 60) (ER protein 60) (ERp60) (HIP-70) (Q-2)	0.79
Pdia3 Erp60 Grp59	P11599	PDIA3_RAT	Protein disulfide-isomerase A3 (EC 5.3.4.1) (58 kDa glucose-regulated protein) (58 kDa microsomal protein) (p58) (Disulfide isomerase ER-60) (Endoplasmic reticulum resident protein 57) (ER protein 57) (ERp57) (Endoplasmic reticulum resident protein 60) (ER protein 60) (ERp60) (HIP-70) (Q-2)	0.51
Pdia3 Erp60 Grp60	P11600	PDIA3_RAT	Protein disulfide-isomerase A3 (EC 5.3.4.1) (58 kDa glucose-regulated protein) (58 kDa microsomal protein) (p58) (Disulfide isomerase ER-60) (Endoplasmic reticulum resident protein 57) (ER protein 57) (ERp57) (Endoplasmic reticulum resident protein 60) (ER protein 60) (ERp60) (HIP-70) (Q-2)	0.75
Pdia3 Erp60 Grp61	P11601	PDIA3_RAT	Protein disulfide-isomerase A3 (EC 5.3.4.1) (58 kDa glucose-regulated protein) (58 kDa microsomal protein) (p58) (Disulfide isomerase ER-60) (Endoplasmic reticulum resident protein 57) (ER protein 57) (ERp57) (Endoplasmic reticulum resident protein 60) (ER protein 60) (ERp60) (HIP-70) (Q-2)	0.59
Pdia3 Erp60 Grp62	P11602	PDIA3_RAT	Protein disulfide-isomerase A3 (EC 5.3.4.1) (58 kDa glucose-regulated protein) (58 kDa microsomal protein) (p58) (Disulfide isomerase ER-60) (Endoplasmic reticulum resident protein 57) (ER protein 57) (ERp57) (Endoplasmic reticulum resident protein 60) (ER protein 60) (ERp60) (HIP-70) (Q-2)	0.77
Pdia3 Erp60 Grp63	P11603	PDIA3_RAT	Protein disulfide-isomerase A3 (EC 5.3.4.1) (58 kDa glucose-regulated protein) (58 kDa microsomal protein) (p58) (Disulfide isomerase ER-60) (Endoplasmic reticulum resident protein 57) (ER protein 57) (ERp57) (Endoplasmic reticulum resident protein 60) (ER protein 60) (ERp60) (HIP-70) (Q-2)	0.60
Pdia6 Cabp1 Txndc7	Q63081	PDIA6_RAT	Protein disulfide-isomerase A6 (EC 5.3.4.1) (Calcium-binding protein 1) (CaBP1) (Protein disulfide isomerase P5) (Thioredoxin domain-containing protein 7)	0.56
Pdk1 Pdh	Q63065	PDK1_RAT	[Pyruvate dehydrogenase (acetyl-transferring)] kinase isozyme 1, mitochondrial (EC 2.7.11.2) (PDK p48) (Pyruvate dehydrogenase kinase isoform 1) (PDH kinase 1)	-0.51
Pgam2	P16290	PGAM2_RAT	Phosphoglycerate mutase 2 (EC 5.4.2.11) (EC 5.4.2.4) (BPG-dependent PGAM 2) (Muscle-specific phosphoglycerate mutase) (Phosphoglycerate mutase isozyme M) (PGAM-M)	0.94
Plg	Q01177	PLMN_RAT	Plasminogen (EC 3.4.21.7) [Cleaved into: Plasmin heavy chain A; Activation peptide; Angiostatin; Plasmin heavy chain A, short form; Plasmin light chain B]	0.86
Plg	Q01178	PLMN_RAT	Plasminogen (EC 3.4.21.7) [Cleaved into: Plasmin heavy chain A; Activation peptide; Angiostatin; Plasmin heavy chain A, short form; Plasmin light chain B]	0.53
Plg	Q01179	PLMN_RAT	Plasminogen (EC 3.4.21.7) [Cleaved into: Plasmin heavy chain A; Activation peptide; Angiostatin; Plasmin heavy chain A, short form; Plasmin light chain B]	0.60
Plg	Q01180	PLMN_RAT	Plasminogen (EC 3.4.21.7) [Cleaved into: Plasmin heavy chain A; Activation peptide; Angiostatin; Plasmin heavy chain A, short form; Plasmin light chain B]	0.78
Pnp Np	P85973	PNPH_RAT	Purine nucleoside phosphorylase (PNP) (EC 2.4.2.1) (Inosine phosphorylase) (Inosine-guanosine phosphorylase)	0.66
Pnp Np	P85974	PNPH_RAT	Purine nucleoside phosphorylase (PNP) (EC 2.4.2.1) (Inosine phosphorylase) (Inosine-guanosine phosphorylase)	0.60
Prpf19 Prp19	Q9JMJ4	PRP19_RAT	Pre-mRNA-processing factor 19 (EC 2.3.2.27) (Neuronal differentiation-related gene protein) (PRP19/PSO4 homolog) (RING-type E3 ubiquitin transferase PRP19)	-0.57
Psmc1	P62193	PRS4_RAT	26S proteasome regulatory subunit 4 (P26s4) (26S proteasome AAA-ATPase subunit RPT2) (Proteasome 26S subunit ATPase 1)	0.65
Psmc1	P62193	PRS4_RAT	26S proteasome regulatory subunit 4 (P26s4) (26S proteasome AAA-ATPase subunit RPT2) (Proteasome 26S subunit ATPase 1)	0.64
Psmc1	P62193	PRS4_RAT	26S proteasome regulatory subunit 4 (P26s4) (26S proteasome AAA-ATPase subunit RPT2) (Proteasome 26S subunit ATPase 1)	0.74
Psmc3 Tbp1	Q63569	PRS6A_RAT	26S proteasome regulatory subunit 6A (26S proteasome AAA-ATPase subunit RPT5) (Proteasome 26S subunit ATPase 3) (Spermatogenic cell/sperm-associated Tat-binding protein homolog SATA) (Tat-binding protein 1) (TBP-1)	0.52
Psmc2 Mss1	Q63347	PRS7_RAT	26S proteasome regulatory subunit 7 (26S proteasome AAA-ATPase subunit RPT1) (Proteasome 26S subunit ATPase 2)	0.96
Psme1	Q63797	PSME1_RAT	Proteasome activator complex subunit 1 (11S regulator complex subunit alpha) (REG-alpha) (Activator of multicatalytic protease subunit 1) (Proteasome activator 28 subunit alpha) (PA28a) (PA28alpha)	0.64
Pc	P52873	PYC_RAT	Pyruvate carboxylase, mitochondrial (EC 6.4.1.1) (Pyruvic carboxylase) (PCB)	-0.73
Pc	P52873	PYC_RAT	Pyruvate carboxylase, mitochondrial (EC 6.4.1.1) (Pyruvic carboxylase) (PCB)	-0.62
Pygm	P09812	PYGM_RAT	Glycogen phosphorylase, muscle form (EC 2.4.1.1) (Myophosphorylase)	-0.56
Pygm	P09812	PYGM_RAT	Glycogen phosphorylase, muscle form (EC 2.4.1.1) (Myophosphorylase)	0.69
Rack1, Gnb2l1	P63245	RACK1_RAT	Small ribosomal subunit protein RACK1, Guanine nucleotide-binding protein subunit beta-2-like 1	0.71
Rack1, Gnb2l1	P63245	RACK1_RAT	Small ribosomal subunit protein RACK1	0.78
Sardh	Q64380	SARDH_RAT	Sarcosine dehydrogenase, mitochondrial (SarDH) (EC 1.5.8.3)	0.53
Oxct1 Oxct Scot	B2GV06	SCOT1_RAT	Succinyl-CoA:3-ketoacid coenzyme A transferase 1, mitochondrial (SCOT) (EC 2.8.3.5) (3-oxoacid CoA-transferase 1) (Somatic-type succinyl-CoA:3-oxoacid CoA-transferase) (SCOT-s) (Succinyl-CoA:3-oxoacid CoA transferase)	0.71
Oxct1 Oxct Scot	B2GV06	SCOT1_RAT	Succinyl-CoA:3-ketoacid coenzyme A transferase 1, mitochondrial (SCOT) (EC 2.8.3.5) (3-oxoacid CoA-transferase 1) (Somatic-type succinyl-CoA:3-oxoacid CoA-transferase) (SCOT-s) (Succinyl-CoA:3-oxoacid CoA transferase)	0.56
Oxct1 Oxct Scot	B2GV06	SCOT1_RAT	Succinyl-CoA:3-ketoacid coenzyme A transferase 1, mitochondrial (SCOT) (EC 2.8.3.5) (3-oxoacid CoA-transferase 1) (Somatic-type succinyl-CoA:3-oxoacid CoA-transferase) (SCOT-s) (Succinyl-CoA:3-oxoacid CoA transferase)	0.56
Oxct1 Oxct Scot	B2GV06	SCOT1_RAT	Succinyl-CoA:3-ketoacid coenzyme A transferase 1, mitochondrial (SCOT) (EC 2.8.3.5) (3-oxoacid CoA-transferase 1) (Somatic-type succinyl-CoA:3-oxoacid CoA-transferase) (SCOT-s) (Succinyl-CoA:3-oxoacid CoA transferase)	0.59
Oxct1 Oxct Scot	B2GV06	SCOT1_RAT	Succinyl-CoA:3-ketoacid coenzyme A transferase 1, mitochondrial (SCOT) (EC 2.8.3.5) (3-oxoacid CoA-transferase 1) (Somatic-type succinyl-CoA:3-oxoacid CoA-transferase) (SCOT-s) (Succinyl-CoA:3-oxoacid CoA transferase)	1.12
Septin8 Sept8	B0BNF1	SEPT8_RAT	Septin-8	-0.58
Septin8 Sept8	B0BNF1	SEPT8_RAT	Septin-8	0.78
Slmap	P0C219	SLMAP_RAT	Sarcolemmal membrane-associated protein	0.52
Serpina3k Spin2b	P05545	SPA3K_RAT	Serine protease inhibitor A3K (Serpin A3K) (CPI-21) (Contrapsin-like protease inhibitor 1) (GHR-P63) (Growth hormone-regulated proteinase inhibitor) (Kallikrein-binding protein) (KBP) (SPI-2.3) (Serine protease inhibitor 2) (SPI-2) (Thyroid hormone-regulated protein)	0.75
Serpina3l Spin2a	P05544	SPA3L_RAT	Serine protease inhibitor A3L (Serpin A3L) (CPI-23) (Contrapsin-like protease inhibitor 3) (Serine protease inhibitor 1) (SPI-1)	0.74
Serpina3n Spin2c	P09006	SPA3N_RAT	Serine protease inhibitor A3N (Serpin A3N) (CPI-26) (Contrapsin-like protease inhibitor 6) (SPI-2.2) (Serine protease inhibitor 3) (SPI-3)	0.62
Serpina3n Spin2c	P09006	SPA3N_RAT	Serine protease inhibitor A3N (Serpin A3N) (CPI-26) (Contrapsin-like protease inhibitor 6) (SPI-2.2) (Serine protease inhibitor 3) (SPI-3)	0.58
Sars1 Sars	Q6P799	SYSC_RAT	Serine--tRNA ligase, cytoplasmic (EC 6.1.1.11) (Seryl-tRNA synthetase) (SerRS) (Seryl-tRNA(Ser/Sec) synthetase)	0.75
Tuba1a Tuba1	P68370	TBA1A_RAT	Tubulin alpha-1A chain (EC 3.6.5.-) (Alpha-tubulin 1) (Tubulin alpha-1 chain) [Cleaved into: Detyrosinated tubulin alpha-1A chain]	1.13
Acat1	P17764	THIL_RAT	Acetyl-CoA acetyltransferase, mitochondrial (EC 2.3.1.9) (Acetoacetyl-CoA thiolase)	-3.19
Acat1	P17764	THIL_RAT	Acetyl-CoA acetyltransferase, mitochondrial (EC 2.3.1.9) (Acetoacetyl-CoA thiolase)	-1.01
Acat1	P17764	THIL_RAT	Acetyl-CoA acetyltransferase, mitochondrial (EC 2.3.1.9) (Acetoacetyl-CoA thiolase)	-2.25
Acat1	P17764	THIL_RAT	Acetyl-CoA acetyltransferase, mitochondrial (EC 2.3.1.9) (Acetoacetyl-CoA thiolase)	1.09
Acat1	P17764	THIL_RAT	Acetyl-CoA acetyltransferase, mitochondrial (EC 2.3.1.9) (Acetoacetyl-CoA thiolase)	0.55
Acat1	P17764	THIL_RAT	Acetyl-CoA acetyltransferase, mitochondrial (EC 2.3.1.9) (Acetoacetyl-CoA thiolase)	-0.51
Acat1	P17764	THIL_RAT	Acetyl-CoA acetyltransferase, mitochondrial (EC 2.3.1.9) (Acetoacetyl-CoA thiolase)	1.23
Acat1	P17764	THIL_RAT	Acetyl-CoA acetyltransferase, mitochondrial (EC 2.3.1.9) (Acetoacetyl-CoA thiolase)	-1.43
Acat1	P17764	THIL_RAT	Acetyl-CoA acetyltransferase, mitochondrial (EC 2.3.1.9) (Acetoacetyl-CoA thiolase)	-1.57
Acaa2	P13437	THIM_RAT	3-ketoacyl-CoA thiolase, mitochondrial (EC 2.3.1.16) (Acetyl-CoA acetyltransferase) (EC 2.3.1.9) (Acetyl-CoA acyltransferase) (Acyl-CoA hydrolase, mitochondrial) (EC 3.1.2.-, EC 3.1.2.1, EC 3.1.2.2) (Beta-ketothiolase) (Mitochondrial 3-oxoacyl-CoA thiolase)	-1.62
Tpm1 Alpha-tm Tpma	P04692	TPM1_RAT	Tropomyosin alpha-1 chain (Alpha-tropomyosin) (Tropomyosin-1)	1.04
Tpm2	P58775	TPM2_RAT	Tropomyosin beta chain (Beta-tropomyosin) (Tropomyosin-2)	2.37
Tpm3 Tpm-5 Tpm5	Q63610	TPM3_RAT	Tropomyosin alpha-3 chain (Gamma-tropomyosin) (Tropomyosin-3) (Tropomyosin-5)	0.56
Tf	P12346	TRFE_RAT	Serotransferrin (Transferrin) (Beta-1 metal-binding globulin) (Liver regeneration-related protein LRRG03) (Siderophilin)	0.71
Tf	P12346	TRFE_RAT	Serotransferrin (Transferrin) (Beta-1 metal-binding globulin) (Liver regeneration-related protein LRRG03) (Siderophilin)	-0.62
Tf	P12346	TRFE_RAT	Serotransferrin (Transferrin) (Beta-1 metal-binding globulin) (Liver regeneration-related protein LRRG03) (Siderophilin)	0.76
Tf	P12346	TRFE_RAT	Serotransferrin (Transferrin) (Beta-1 metal-binding globulin) (Liver regeneration-related protein LRRG03) (Siderophilin)	-0.50
Tf	P12346	TRFE_RAT	Serotransferrin (Transferrin) (Beta-1 metal-binding globulin) (Liver regeneration-related protein LRRG03) (Siderophilin)	0.84
Tf	P12346	TRFE_RAT	Serotransferrin (Transferrin) (Beta-1 metal-binding globulin) (Liver regeneration-related protein LRRG03) (Siderophilin)	0.54
Trim72 Mg53	A0JPQ4	TRI72_RAT	Tripartite motif-containing protein 72 (EC 2.3.2.27) (Mitsugumin-53) (Mg53)	1.17
Trim72 Mg53	A0JPQ4	TRI72_RAT	Tripartite motif-containing protein 72 (EC 2.3.2.27) (Mitsugumin-53) (Mg53)	0.61
Txnrd2 Trxr2	Q9Z0J5	TRXR2_RAT	Thioredoxin reductase 2, mitochondrial (EC 1.8.1.9) (Thioredoxin reductase TR3)	0.69
Txnrd2 Trxr2	Q9Z0J5	TRXR2_RAT	Thioredoxin reductase 2, mitochondrial (EC 1.8.1.9) (Thioredoxin reductase TR3)	0.78
Txnrd2 Trxr2	Q9Z0J5	TRXR2_RAT	Thioredoxin reductase 2, mitochondrial (EC 1.8.1.9) (Thioredoxin reductase TR3)	0.88
Txnl1 Trp	Q920J4	TXNL1_RAT	Thioredoxin-like protein 1 (Thioredoxin-related protein)	0.74
Uba1 Ube1	Q5U300	UBA1_RAT	Ubiquitin-like modifier-activating enzyme 1 (EC 6.2.1.45) (Ubiquitin-activating enzyme E1)	1.21
Uchl1	Q00981	UCHL1_RAT	Ubiquitin carboxyl-terminal hydrolase isozyme L1 (UCH-L1) (EC 3.4.19.12) (Neuron cytoplasmic protein 9.5) (PGP 9.5) (PGP9.5) (Ubiquitin thioesterase L1)	0.84
Uchl3	Q91Y78	UCHL3_RAT	Ubiquitin carboxyl-terminal hydrolase isozyme L3 (UCH-L3) (EC 3.4.19.12) (Ubiquitin thioesterase L3)	0.58
Uqcrfs1	P20788	UCRI_RAT	Cytochrome b-c1 complex subunit Rieske, mitochondrial (EC 7.1.1.8) (Complex III subunit 5) (Cytochrome b-c1 complex subunit 5) (Liver regeneration-related protein LRRGT00195) (Rieske iron-sulfur protein) (RISP) (Rieske protein UQCRFS1) (Ubiquinol-cytochrome c reductase iron-sulfur subunit) [Cleaved into: Cytochrome b-c1 complex subunit 9 (Su9) (Subunit 9) (8 kDa subunit 9) (Complex III subunit IX…	3.99
Uqcrfs1	P20788	UCRI_RAT	Cytochrome b-c1 complex subunit Rieske, mitochondrial (EC 7.1.1.8) (Complex III subunit 5) (Cytochrome b-c1 complex subunit 5) (Liver regeneration-related protein LRRGT00195) (Rieske iron-sulfur protein) (RISP) (Rieske protein UQCRFS1) (Ubiquinol-cytochrome c reductase iron-sulfur subunit) [Cleaved into: Cytochrome b-c1 complex subunit 9 (Su9) (Subunit 9) (8 kDa subunit 9) (Complex III subunit IX…	-0.60
Vdac1 VDAC	Q9Z2L0	VDAC1_RAT	Non-selective voltage-gated ion channel VDAC1 (Outer mitochondrial membrane protein porin 1) (Voltage-dependent anion-selective channel protein 1) (VDAC-1) (rVDAC1)	0.71
Vdac2	P81155	VDAC2_RAT	Voltage-dependent anion-selective channel protein 2 (VDAC-2) (B36-VDAC) (Outer mitochondrial membrane protein porin 2)	1.06
Vdac2	P81155	VDAC2_RAT	Voltage-dependent anion-selective channel protein 2 (VDAC-2) (B36-VDAC) (Outer mitochondrial membrane protein porin 2)	0.78
Vdac2	P81155	VDAC2_RAT	Voltage-dependent anion-selective channel protein 2 (VDAC-2) (B36-VDAC) (Outer mitochondrial membrane protein porin 2)	0.63
Vdac2	P81155	VDAC2_RAT	Voltage-dependent anion-selective channel protein 2 (VDAC-2) (B36-VDAC) (Outer mitochondrial membrane protein porin 2)	-0.60
Vdac2	P81155	VDAC2_RAT	Voltage-dependent anion-selective channel protein 2 (VDAC-2) (B36-VDAC) (Outer mitochondrial membrane protein porin 2)	1.31
Vim	P31000	VIME_RAT	Vimentin	1.08
Vim	P31001	VIME_RAT	Vimentin	1,22
Vim	P31002	VIME_RAT	Vimentin	0.91
Vcl	P85972	VINC_RAT	Vinculin (Metavinculin)	0.82
Vcl	P85973	VINC_RAT	Vinculin (Metavinculin)	-1.16
Vcl	P85974	VINC_RAT	Vinculin (Metavinculin)	-1.24
Vcl	P85975	VINC_RAT	Vinculin (Metavinculin)	1.09
Gc Dbp	P04276	VTDB_RAT	Vitamin D-binding protein (DBP) (VDB) (Gc-globulin) (Group-specific component)	0.53
Gc Dbp	P04277	VTDB_RAT	Vitamin D-binding protein (DBP) (VDB) (Gc-globulin) (Group-specific component)	0.54
Wdr1	Q5RKI0	WDR1_RAT	WD repeat-containing protein 1	1.22
