# Supplementary material for: 2-MCPD-Induced Effects in the Heart: Toxicological and Mechanistic Implications from Comparative Proteomic Analyses in Rats
Source: Molecules. 2026 Feb 17;31(4):692. doi: 10.3390/molecules31040692 (PMC12943361; doi:10.3390/molecules31040692)
Supplement: Supplementary file 1 [file molecules-31-00692-s001.zip › Supplemental_Table-S2_IPA-uploaded-protein-IDs.xlsx]

## Sheet: Tabelle1
Table S2 List of identified deregulated proteins from rat heart after 28 und 90 days oral exposure to 2-MCPD. Opposite deregulation of the same protein in different spots are highlighted in grey.	List of identified deregulated proteins from rat heart after 28 und 90 days oral exposure to 2-MCPD. Opposite deregulation of the same protein in different spots are highlighted in grey.
					28-days study	90-days-study
Gene names	UniProt entry	UniProt ID	Link	Name(s) and synonym(s) of the protein	10 mg/kg	2 mg/kg	10 mg/kg	40 mg/kg	Function (IPA class.)	Location	Gene Ontology (biological process)
A1i3	A1I3_RAT	P14046	https://www.uniprot.org/uniprotkb/P14046/entry	Alpha-1-inhibitor 3 (Alpha-1-inhibitor 3 variant II) (Alpha-1-inhibitor III)	(-)	(-)	(-)	0.70	enzyme	secreted
Acaa2	THIM_RAT	P13437	https://www.uniprot.org/uniprotkb/P13437/entry	3-ketoacyl-CoA thiolase, mitochondrial (EC 2.3.1.16) (Acetyl-CoA acetyltransferase) (EC 2.3.1.9) (Acetyl-CoA acyltransferase) (Acyl-CoA hydrolase, mitochondrial) (EC 3.1.2.-, EC 3.1.2.1, EC 3.1.2.2) (Beta-ketothiolase) (Mitochondrial 3-oxoacyl-CoA thiolase)	(-)	(-)	-0.84	-1.62	enzyme	mitochondrion	acetyl-CoA metabolic process [GO:0006084]; cellular response to hypoxia [GO:0071456]; fatty acid beta-oxidation [GO:0006635]; negative regulation of mitochondrial membrane permeability involved in apoptotic process [GO:1902109]; negative regulation of mitochondrial outer membrane permeabilization involved in apoptotic signaling pathway [GO:1901029]
Acat1	THIL_RAT	P17764	https://www.uniprot.org/uniprotkb/P17764/entry	Acetyl-CoA acetyltransferase, mitochondrial (EC 2.3.1.9) (Acetoacetyl-CoA thiolase)	(-)	1.09	1.37	1.23	enzyme	mitochondrion	acetyl-CoA biosynthetic process [GO:0006085]; acetyl-CoA catabolic process [GO:0046356]; adipose tissue development [GO:0060612]; coenzyme A biosynthetic process [GO:0015937]; coenzyme A metabolic process [GO:0015936]; fatty acid beta-oxidation [GO:0006635]; isoleucine catabolic process [GO:0006550]; ketone body catabolic process [GO:0046952]; liver development [GO:0001889]; metanephric proximal …
Acat1	THIL_RAT	P17764	https://www.uniprot.org/uniprotkb/P17764/entry	Acetyl-CoA acetyltransferase, mitochondrial (EC 2.3.1.9) (Acetoacetyl-CoA thiolase)	-3.19	-0.51	-1.15	-1.57	enzyme	mitochondrion	acetyl-CoA biosynthetic process [GO:0006085]; acetyl-CoA catabolic process [GO:0046356]; adipose tissue development [GO:0060612]; coenzyme A biosynthetic process [GO:0015937]; coenzyme A metabolic process [GO:0015936]; fatty acid beta-oxidation [GO:0006635]; isoleucine catabolic process [GO:0006550]; ketone body catabolic process [GO:0046952]; liver development [GO:0001889]; metanephric proximal …
Aco1 Ireb1 Irebp	ACOHC_RAT	Q63270	https://www.uniprot.org/uniprotkb/Q63270/entry	Cytoplasmic aconitate hydratase (Aconitase) (EC 4.2.1.3) (Citrate hydro-lyase) (Iron regulatory protein 1) (IRP1) (Iron-responsive element-binding protein 1) (IRE-BP 1)	(-)	0.82	(-)	(-)	enzyme	cytosol	citrate metabolic process [GO:0006101]; intestinal absorption [GO:0050892]; intracellular iron ion homeostasis [GO:0006879]; liver development [GO:0001889]; post-embryonic development [GO:0009791]; regulation of gene expression [GO:0010468]; regulation of translation [GO:0006417]; response to iron(II) ion [GO:0010040]; tricarboxylic acid cycle [GO:0006099]
Aco2	ACON_RAT	Q9ER34	https://www.uniprot.org/uniprotkb/Q9ER34/entry	Aconitate hydratase, mitochondrial (Aconitase) (EC 4.2.1.3) (Citrate hydro-lyase)	1.05	(-)	(-)	(-)	enzyme	mitochondrion	citrate metabolic process [GO:0006101]; isocitrate metabolic process [GO:0006102]; liver development [GO:0001889]; response to isolation stress [GO:0035900]; tricarboxylic acid cycle [GO:0006099]
Acsf2	ACSF2_RAT	Q499N5	https://www.uniprot.org/uniprotkb/Q499N5/entry	Medium-chain acyl-CoA ligase ACSF2, mitochondrial (EC 6.2.1.2)	(-)	(-)	(-)	-0.65	enzyme	mitochondrion	fatty acid metabolic process [GO:0006631]
Acta2 Actsa Actvs	ACTA_RAT	P62738	https://www.uniprot.org/uniprotkb/P62738/entry	Actin, aortic smooth muscle (EC 3.6.4.-) (Alpha-actin-2) [Cleaved into: Actin, aortic smooth muscle, intermediate form]	1.25	0.65	(-)	0.95	other	cytoskeleton	cellular response to transforming growth factor beta stimulus [GO:0071560]; glomerular mesangial cell development [GO:0072144]; juxtaglomerular apparatus development [GO:0072051]; mesenchyme migration [GO:0090131]; muscle contraction [GO:0006936]; positive regulation of ERK1 and ERK2 cascade [GO:0070374]; positive regulation of gene expression [GO:0010628]; positive regulation of hepatic stellate…
Acta2 Actsa Actvs	ACTA_RAT	P62738	https://www.uniprot.org/uniprotkb/P62738/entry	Actin, aortic smooth muscle (EC 3.6.4.-) (Alpha-actin-2) [Cleaved into: Actin, aortic smooth muscle, intermediate form]	-0.58	(-)	(-)	(-)	other	cytoskeleton	cellular response to transforming growth factor beta stimulus [GO:0071560]; glomerular mesangial cell development [GO:0072144]; juxtaglomerular apparatus development [GO:0072051]; mesenchyme migration [GO:0090131]; muscle contraction [GO:0006936]; positive regulation of ERK1 and ERK2 cascade [GO:0070374]; positive regulation of gene expression [GO:0010628]; positive regulation of hepatic stellate…
Actc1 Actc	ACTC_RAT	P68035	https://www.uniprot.org/uniprotkb/P68035/entry	Actin, alpha cardiac muscle 1 (EC 3.6.4.-) (Alpha-cardiac actin) [Cleaved into: Actin, alpha cardiac muscle 1, intermediate form]	-0.77	(-)	-0.75	(-)	enzyme	cytoskeleton	actin filament organization [GO:0007015]; actin filament-based movement [GO:0030048]; actin-mediated cell contraction [GO:0070252]; actin-myosin filament sliding [GO:0033275]; actomyosin structure organization [GO:0031032]; cardiac muscle contraction [GO:0060048]; cardiac muscle tissue morphogenesis [GO:0055008]; cardiac myofibril assembly [GO:0055003]; heart contraction [GO:0060047]; mesenchyme …
Actn1	ACTN1_RAT	Q9Z1P2	https://www.uniprot.org/uniprotkb/Q9Z1P2/entry	Alpha-actinin-1 (Alpha-actinin cytoskeletal isoform) (F-actin cross-linking protein) (Non-muscle alpha-actinin-1)	(-)	1.17	1.59	1.55	transcription regulator	cytoskeleton, myofibril, z-line	actin cytoskeleton organization [GO:0030036]; actin filament bundle assembly [GO:0051017]; actin filament network formation [GO:0051639]; actin filament organization [GO:0007015]; focal adhesion assembly [GO:0048041]; muscle cell development [GO:0055001]; platelet formation [GO:0030220]; platelet morphogenesis [GO:0036344]
Agxt Agt1	AGT1_RAT	P09139	https://www.uniprot.org/uniprotkb/P09139/entry	Alanine--glyoxylate aminotransferase (AGT) (EC 2.6.1.44) (Serine--pyruvate aminotransferase, mitochondrial) (SPT) (EC 2.6.1.51)	(-)	(-)	0.51	(-)	enzyme	mitochondrion, peroxisome	glycine biosynthetic process, by transamination of glyoxylate [GO:0019265]; glyoxylate catabolic process [GO:0009436]; glyoxylate metabolic process [GO:0046487]; L-alanine catabolic process [GO:0042853]; L-cysteine catabolic process [GO:0019448]; L-serine metabolic process [GO:0006563]; Notch signaling pathway [GO:0007219]; oxalic acid secretion [GO:0046724]; pyruvate biosynthetic process [GO:004…
Ahsg Fetua	FETUA_RAT	P24090	https://www.uniprot.org/uniprotkb/P24090/entry	Alpha-2-HS-glycoprotein (59 kDa bone sialic acid-containing protein) (BSP) (Fetuin-A) (Glycoprotein PP63)	0.69	(-)	(-)	0.57	other	secreted	acute-phase response [GO:0006953]; animal organ regeneration [GO:0031100]; cellular response to insulin stimulus [GO:0032869]; cerebral cortex development [GO:0021987]; male gonad development [GO:0008584]; negative regulation of bone mineralization [GO:0030502]; negative regulation of cell growth [GO:0030308]; negative regulation of insulin receptor signaling pathway [GO:0046627]; ossification [G…
Alb	ALBU_RAT	P02770	https://www.uniprot.org/uniprotkb/P02770/entry	Albumin	(-)	-0.63	-0.51	-0.99	transporter	secreted	cellular response to calcium ion starvation [GO:0072732]; cellular response to starvation [GO:0009267]; negative regulation of mitochondrial depolarization [GO:0051902]; positive regulation of circadian sleep/wake cycle, non-REM sleep [GO:0046010]; response to biphenyl [GO:1904614]; response to mercury ion [GO:0046689]; response to nutrient [GO:0007584]; response to platinum ion [GO:0070541]; vas…
Alb	ALBU_RAT	P02770	https://www.uniprot.org/uniprotkb/P02770/entry	Albumin	(-)	0.53	(-)	1.47	transporter	secreted	cellular response to calcium ion starvation [GO:0072732]; cellular response to starvation [GO:0009267]; negative regulation of mitochondrial depolarization [GO:0051902]; positive regulation of circadian sleep/wake cycle, non-REM sleep [GO:0046010]; response to biphenyl [GO:1904614]; response to mercury ion [GO:0046689]; response to nutrient [GO:0007584]; response to platinum ion [GO:0070541]; vas…
Aldh2	ALDH2_RAT	P11884	https://www.uniprot.org/uniprotkb/P11884/entry	Aldehyde dehydrogenase, mitochondrial (EC 1.2.1.3) (ALDH class 2) (ALDH-E2) (ALDH1)	(-)	(-)	(-)	0.62	enzyme	mitochondrial matrix	acetaldehyde metabolic process [GO:0006117]; aldehyde catabolic process [GO:0046185]; apoptotic mitochondrial changes [GO:0008637]; behavioral response to ethanol [GO:0048149]; cellular detoxification of aldehyde [GO:0110095]; cellular response to fatty acid [GO:0071398]; cellular response to hormone stimulus [GO:0032870]; cellular response to resveratrol [GO:1904639]; ethanol catabolic process […
Aldh6a1 Mmsdh	MMSA_RAT	Q02253	https://www.uniprot.org/uniprotkb/Q02253/entry	Methylmalonate-semialdehyde/malonate-semialdehyde dehydrogenase [acylating], mitochondrial (MMSDH) (EC 1.2.1.27) (Aldehyde dehydrogenase family 6 member A1)	0.81	(-)	0.63	0.69	enzyme	mitochondrion	beta-alanine catabolic process [GO:0019484]; brown fat cell differentiation [GO:0050873]; thymine catabolic process [GO:0006210]; thymine metabolic process [GO:0019859]; valine catabolic process [GO:0006574]; valine metabolic process [GO:0006573]
Aldh6a1 Mmsdh	MMSA_RAT	Q02253	https://www.uniprot.org/uniprotkb/Q02253/entry	Methylmalonate-semialdehyde/malonate-semialdehyde dehydrogenase [acylating], mitochondrial (MMSDH) (EC 1.2.1.27) (Aldehyde dehydrogenase family 6 member A1)	(-)	(-)	(-)	-1.03	enzyme	mitochondrion	beta-alanine catabolic process [GO:0019484]; brown fat cell differentiation [GO:0050873]; thymine catabolic process [GO:0006210]; thymine metabolic process [GO:0019859]; valine catabolic process [GO:0006574]; valine metabolic process [GO:0006573]
Aldoa	ALDOA_RAT	P05065	https://www.uniprot.org/uniprotkb/P05065/entry	Fructose-bisphosphate aldolase A (EC 4.1.2.13) (Muscle-type aldolase)	(-)	(-)	(-)	1.49	enzyme	cytoskeleton, myofibril, i-band, m-line	ATP biosynthetic process [GO:0006754]; binding of sperm to zona pellucida [GO:0007339]; fructose 1,6-bisphosphate metabolic process [GO:0030388]; fructose metabolic process [GO:0006000]; glycolytic process [GO:0006096]; methylglyoxal biosynthetic process [GO:0019242]; muscle cell cellular homeostasis [GO:0046716]; protein homotetramerization [GO:0051289]; regulation of cell shape [GO:0008360]; re…
Anxa1 Anx1	ANXA1_RAT	P07150	https://www.uniprot.org/uniprotkb/P07150/entry	Annexin A1 (Annexin I) (Annexin-1) (Calpactin II) (Calpactin-2) (Chromobindin-9) (Lipocortin I) (Phospholipase A2 inhibitory protein) (p35) [Cleaved into: Annexin Ac2-26]	0.67	(-)	(-)	0.78	other	multiple	actin cytoskeleton organization [GO:0030036]; adaptive immune response [GO:0002250]; alpha-beta T cell differentiation [GO:0046632]; arachidonate secretion [GO:0050482]; cell surface receptor signaling pathway [GO:0007166]; cellular response to glucocorticoid stimulus [GO:0071385]; cellular response to hydrogen peroxide [GO:0070301]; cellular response to vascular endothelial growth factor stimulu…
Anxa3 Anx3	ANXA3_RAT	P14669	https://www.uniprot.org/uniprotkb/P14669/entry	Annexin A3 (35-alpha calcimedin) (Annexin III) (Annexin-3) (Lipocortin III) (Placental anticoagulant protein III) (PAP-III)	0.52	(-)	(-)	(-)	enzyme	dendrite, axon, membrane …	animal organ regeneration [GO:0031100]; defense response to bacterium [GO:0042742]; hippocampus development [GO:0021766]; neutrophil degranulation [GO:0043312]; phagocytosis [GO:0006909]; positive regulation of angiogenesis [GO:0045766]; positive regulation of DNA metabolic process [GO:0051054]; positive regulation of endothelial cell migration [GO:0010595]; response to glucocorticoid [GO:0051384…
Anxa4 Anx4	ANXA4_RAT	P55260	https://www.uniprot.org/uniprotkb/P55260/entry	Annexin A4 (36 kDa zymogen granule membrane-associated protein) (ZAP36) (Annexin IV) (Annexin-4) (Lipocortin IV)	0.57	(-)	(-)	0.66	other	vesicle, zymogen granule membrane	epithelial cell differentiation [GO:0030855]; exocytosis [GO:0006887]; negative regulation of interleukin-8 production [GO:0032717]; Notch signaling pathway [GO:0007219]; regulation of transcription by RNA polymerase II [GO:0006357]
Anxa5 Anx5	ANXA5_RAT	P14668	https://www.uniprot.org/uniprotkb/P14668/entry	Annexin A5 (Anchorin CII) (Annexin V) (Annexin-5) (Calphobindin I) (CPB-I) (Endonexin II) (Lipocortin V) (Placental anticoagulant protein 4) (PP4) (Placental anticoagulant protein I) (PAP-I) (Thromboplastin inhibitor) (Vascular anticoagulant-alpha) (VAC-alpha)	1.02	(-)	(-)	0.52	transporter	axon terminus, cell projection, dendrite	blood coagulation [GO:0007596]; cellular response to gonadotropin-releasing hormone [GO:0097211]; cellular response to lead ion [GO:0071284]; negative regulation of blood coagulation [GO:0030195]; negative regulation of prolactin secretion [GO:1902721]; positive regulation of apoptotic process [GO:0043065]; regulation of flagellated sperm motility [GO:1901317]; response to calcium ion [GO:0051592…
Apoa1	APOA1_RAT	P04639	https://www.uniprot.org/uniprotkb/P04639/entry	Apolipoprotein A-I (Apo-AI) (ApoA-I) (Apolipoprotein A1) [Cleaved into: Proapolipoprotein A-I (ProapoA-I)]	0.75	(-)	(-)	(-)	transporter	secreted	acylglycerol homeostasis [GO:0055090]; adrenal gland development [GO:0030325]; animal organ regeneration [GO:0031100]; blood vessel endothelial cell migration [GO:0043534]; cellular response to lipoprotein particle stimulus [GO:0071402]; cholesterol biosynthetic process [GO:0006695]; cholesterol efflux [GO:0033344]; cholesterol homeostasis [GO:0042632]; cholesterol import [GO:0070508]; cholestero…
Apoa4	APOA4_RAT	P02651	https://www.uniprot.org/uniprotkb/P02651/entry	Apolipoprotein A-IV (Apo-AIV) (ApoA-IV) (Apolipoprotein A4)	0.80	(-)	(-)	(-)	transporter	secreted	acylglycerol homeostasis [GO:0055090]; cholesterol efflux [GO:0033344]; cholesterol homeostasis [GO:0042632]; cholesterol metabolic process [GO:0008203]; high-density lipoprotein particle remodeling [GO:0034375]; hydrogen peroxide catabolic process [GO:0042744]; innate immune response in mucosa [GO:0002227]; leukocyte cell-cell adhesion [GO:0007159]; lipid catabolic process [GO:0016042]; lipid ho…
Atp5f1a Atp5a1	ATPA_RAT	P15999	https://www.uniprot.org/uniprotkb/P15999/entry	ATP synthase subunit alpha, mitochondrial (ATP synthase F1 subunit alpha)	-0.74	(-)	-0.77	-0.85	transporter	mitochondrion inner membrane	ATP biosynthetic process [GO:0006754]; cellular response to dexamethasone stimulus [GO:0071549]; cellular response to nitric oxide [GO:0071732]; lipid metabolic process [GO:0006629]; negative regulation of endothelial cell proliferation [GO:0001937]; positive regulation of blood vessel endothelial cell migration [GO:0043536]; proton motive force-driven ATP synthesis [GO:0015986]; proton motive fo…
Atp5f1a Atp5a1	ATPA_RAT	P15999	https://www.uniprot.org/uniprotkb/P15999/entry	ATP synthase subunit alpha, mitochondrial (ATP synthase F1 subunit alpha)	(-)	(-)	(-)	1.08	transporter	mitochondrion inner membrane	ATP biosynthetic process [GO:0006754]; cellular response to dexamethasone stimulus [GO:0071549]; cellular response to nitric oxide [GO:0071732]; lipid metabolic process [GO:0006629]; negative regulation of endothelial cell proliferation [GO:0001937]; positive regulation of blood vessel endothelial cell migration [GO:0043536]; proton motive force-driven ATP synthesis [GO:0015986]; proton motive fo…
Atp5f1b Atp5b	ATPB_RAT	P10719	https://www.uniprot.org/uniprotkb/P10719/entry	ATP synthase subunit beta, mitochondrial (EC 7.1.2.2) (ATP synthase F1 subunit beta)	-0.67	(-)	(-)	-0.78	transporter	mitochondrion inner membrane	angiogenesis [GO:0001525]; ATP biosynthetic process [GO:0006754]; cellular response to interleukin-7 [GO:0098761]; cellular response to peptide [GO:1901653]; cold acclimation [GO:0009631]; lipid metabolic process [GO:0006629]; liver development [GO:0001889]; negative regulation of cell adhesion involved in substrate-bound cell migration [GO:0006933]; positive regulation of blood vessel endothelia…
Atp5f1c Atp5c Atp5c1	ATPG_RAT	P35435	https://www.uniprot.org/uniprotkb/P35435/entry	ATP synthase subunit gamma, mitochondrial (ATP synthase F1 subunit gamma) (F-ATPase gamma subunit)	(-)	(-)	(-)	0.67	enzyme	mitochondrion inner membrane	cellular response to nitric oxide [GO:0071732]; proton motive force-driven ATP synthesis [GO:0015986]; proton motive force-driven mitochondrial ATP synthesis [GO:0042776]
Bckdha	ODBA_RAT	P11960	https://www.uniprot.org/uniprotkb/P11960/entry	2-oxoisovalerate dehydrogenase subunit alpha, mitochondrial (EC 1.2.4.4) (Branched-chain alpha-keto acid dehydrogenase E1 component alpha chain) (BCKDE1A) (BCKDH E1-alpha)	0.77	(-)	(-)	0.78	enzyme	mitochondrion inner matrix	branched-chain amino acid catabolic process [GO:0009083]; response to cAMP [GO:0051591]; response to glucocorticoid [GO:0051384]; response to nutrient [GO:0007584]
C3	CO3_RAT	P01026	https://www.uniprot.org/uniprotkb/P01026/entry	Complement C3 [Cleaved into: Complement C3 beta chain; C3-beta-c (C3bc) (Neutrophil chemotactic factor-2) (ENCF-2); Complement C3 alpha chain; C3a anaphylatoxin (Neutrophil chemotactic factor-1) (ENCF-1); Acylation stimulating protein (ASP) (C3adesArg); Complement C3b alpha' chain; Complement C3c alpha' chain fragment 1; Complement C3dg fragment; Complement C3g fragment; Complement C3d fragment; …	(-)	(-)	(-)	0.58	peptidase	secreted	amyloid-beta clearance [GO:0097242]; B cell activation [GO:0042113]; chemotaxis [GO:0006935]; complement activation [GO:0006956]; complement activation, alternative pathway [GO:0006957]; complement activation, classical pathway [GO:0006958]; complement receptor mediated signaling pathway [GO:0002430]; complement-dependent cytotoxicity [GO:0097278]; complement-mediated synapse pruning [GO:0150062]…
C3	CO3_RAT	P01026	https://www.uniprot.org/uniprotkb/P01026/entry	Complement C3 [Cleaved into: Complement C3 beta chain; C3-beta-c (C3bc) (Neutrophil chemotactic factor-2) (ENCF-2); Complement C3 alpha chain; C3a anaphylatoxin (Neutrophil chemotactic factor-1) (ENCF-1); Acylation stimulating protein (ASP) (C3adesArg); Complement C3b alpha' chain; Complement C3c alpha' chain fragment 1; Complement C3dg fragment; Complement C3g fragment; Complement C3d fragment; …	(-)	(-)	-0.73	(-)	peptidase	secreted	amyloid-beta clearance [GO:0097242]; B cell activation [GO:0042113]; chemotaxis [GO:0006935]; complement activation [GO:0006956]; complement activation, alternative pathway [GO:0006957]; complement activation, classical pathway [GO:0006958]; complement receptor mediated signaling pathway [GO:0002430]; complement-dependent cytotoxicity [GO:0097278]; complement-mediated synapse pruning [GO:0150062]…
Ca1 Car1	CAH1_RAT	B0BNN3	https://www.uniprot.org/uniprotkb/B0BNN3/entry	Carbonic anhydrase 1 (EC 4.2.1.1) (Carbonate dehydratase I) (Carbonic anhydrase I) (CA-I) (Cyanamide hydratase CA1) (EC 4.2.1.69)	0.88	(-)	(-)	(-)	enzyme	cytoplasm
Ca3	CAH3_RAT	P14141	https://www.uniprot.org/uniprotkb/P14141/entry	Carbonic anhydrase 3 (EC 4.2.1.1) (Carbonate dehydratase III) (Carbonic anhydrase III) (CA-III)	1.12	(-)	(-)	(-)	enzyme	cytoplasm	response to bacterium [GO:0009617]; response to ethanol [GO:0045471]; response to oxidative stress [GO:0006979]
Capg	CAPG_RAT	Q6AYC4	https://www.uniprot.org/uniprotkb/Q6AYC4/entry	Macrophage-capping protein (Actin regulatory protein CAP-G)	0.75	(-)	(-)	0.86	other	cytoplasm, nucleus	actin filament severing [GO:0051014]; actin polymerization or depolymerization [GO:0008154]; barbed-end actin filament capping [GO:0051016]; cell projection assembly [GO:0030031]; cellular response to type II interferon [GO:0071346]; central nervous system development [GO:0007417]
Capzb	CAPZB_RAT	Q5XI32	https://www.uniprot.org/uniprotkb/Q5XI32/entry	F-actin-capping protein subunit beta (CapZ beta)	(-)	(-)	(-)	0.57	other	cytoplasm, cytoskeleton, myofibril, sarcomere	actin polymerization or depolymerization [GO:0008154]; barbed-end actin filament capping [GO:0051016]; cell morphogenesis [GO:0000902]; cell projection organization [GO:0030030]; cytoskeleton organization [GO:0007010]; lamellipodium assembly [GO:0030032]; negative regulation of filopodium assembly [GO:0051490]; regulation of cell morphogenesis [GO:0022604]; regulation of lamellipodium assembly [G…
Cat Cas1	CATA_RAT	P04762	https://www.uniprot.org/uniprotkb/P04762/entry	Catalase (EC 1.11.1.6)	(-)	(-)	(-)	-0.64	enzyme	peroxisome matrix	aerobic respiration [GO:0009060]; cellular detoxification of hydrogen peroxide [GO:0061692]; cellular response to growth factor stimulus [GO:0071363]; cholesterol metabolic process [GO:0008203]; hemoglobin metabolic process [GO:0020027]; hydrogen peroxide catabolic process [GO:0042744]; kidney development [GO:0001822]; negative regulation of apoptotic process [GO:0043066]; positive regulation of …
Cat Cas1	CATA_RAT	P04762	https://www.uniprot.org/uniprotkb/P04762/entry	Catalase (EC 1.11.1.6)	0.78	(-)	(-)	(-)	enzyme	peroxisome matrix	aerobic respiration [GO:0009060]; cellular detoxification of hydrogen peroxide [GO:0061692]; cellular response to growth factor stimulus [GO:0071363]; cholesterol metabolic process [GO:0008203]; hemoglobin metabolic process [GO:0020027]; hydrogen peroxide catabolic process [GO:0042744]; kidney development [GO:0001822]; negative regulation of apoptotic process [GO:0043066]; positive regulation of …
Cav3	Cav3_RAT	P51638	https://www.uniprot.org/uniprotkb/P51638/entry	Caveolin-3	0.84	(-)	(-)	(-)	enzyme	Golgi apparatus membrane	actin filament organization [GO:0007015]; calcium ion transport [GO:0006816]; cardiac muscle cell development [GO:0055013]; cardiac muscle hypertrophy [GO:0003300]; caveola assembly [GO:0070836]; cell differentiation [GO:0030154]; cellular response to ionomycin [GO:1904637]; cholesterol homeostasis [GO:0042632]; cytoplasmic microtubule organization [GO:0031122]; detection of muscle stretch [GO:00…
Cbr1 Cbr	CBR1_RAT	P47727	https://www.uniprot.org/uniprotkb/P47727/entry	Carbonyl reductase [NADPH] 1 (EC 1.1.1.184) (15-hydroxyprostaglandin dehydrogenase [NADP(+)]) (EC 1.1.1.196, EC 1.1.1.197) (20-beta-hydroxysteroid dehydrogenase) (Alcohol dehydrogenase [NAD(P)+] CBR1) (EC 1.1.1.71) (NADPH-dependent carbonyl reductase 1) (Prostaglandin 9-ketoreductase) (PG-9-KR) (Prostaglandin-E(2) 9-reductase) (EC 1.1.1.189)	0.58	(-)	(-)	(-)	enzyme	cytoplasm	epithelial cell differentiation [GO:0030855]; glucocorticoid metabolic process [GO:0008211]; ovulation from ovarian follicle [GO:0001542]; phylloquinone catabolic process [GO:0042376]; positive regulation of reactive oxygen species metabolic process [GO:2000379]; prostaglandin catabolic process [GO:1905344]; response to estradiol [GO:0032355]; response to gonadotropin [GO:0034698]; response to li…
Ccdc22	CCD22_RAT	P86182	https://www.uniprot.org/uniprotkb/P86182/entry	Coiled-coil domain-containing protein 22	(-)	(-)	(-)	1.04	other	endosome, cytoplasm, cytoskeleton, microtubule organizing center, centrosome	endocytic recycling [GO:0032456]; Golgi to plasma membrane transport [GO:0006893]; intracellular copper ion homeostasis [GO:0006878]; negative regulation of canonical NF-kappaB signal transduction [GO:0043124]; positive regulation of canonical NF-kappaB signal transduction [GO:0043123]; positive regulation of ubiquitin-dependent protein catabolic process [GO:2000060]; protein transport [GO:001503…
Ckmt2	KCRS_RAT	P09605	https://www.uniprot.org/uniprotkb/P09605/entry	Creatine kinase S-type, mitochondrial (EC 2.7.3.2) (Basic-type mitochondrial creatine kinase) (Mib-CK) (Sarcomeric mitochondrial creatine kinase) (S-MtCK)	-0.56	(-)	(-)	(-)	kinase	mitochondrion inner membrane	heart development [GO:0007507]; phosphocreatine biosynthetic process [GO:0046314]; skeletal muscle tissue development [GO:0007519]
Cndp2	CNDP2_RAT	Q6Q0N1	https://www.uniprot.org/uniprotkb/Q6Q0N1/entry	Cytosolic non-specific dipeptidase (EC 3.4.13.18) (CNDP dipeptidase 2) (Threonyl dipeptidase)	0.55	(-)	(-)	0.59	peptidase	cytoplasm	proteolysis [GO:0006508]
Coro1a Coro1	COR1A_RAT	Q91ZN1	https://www.uniprot.org/uniprotkb/Q91ZN1/entry	Coronin-1A (Coronin-like protein A) (Clipin-A) (Tryptophan aspartate-containing coat protein) (TACO)	(-)	(-)	(-)	1.18	other	cytoplasm, cytoskeleton	actin cytoskeleton organization [GO:0030036]; actin filament organization [GO:0007015]; calcium ion transport [GO:0006816]; cell migration [GO:0016477]; cell-substrate adhesion [GO:0031589]; cellular response to interleukin-4 [GO:0071353]; early endosome to recycling endosome transport [GO:0061502]; epithelial cell migration [GO:0010631]; establishment of localization in cell [GO:0051649]; homeos…
Cp	CERU_RAT	P13635	https://www.uniprot.org/uniprotkb/P13635/entry	Ceruloplasmin (Cuproxidase ceruloplasmin) (EC 1.16.3.4) (Ferroxidase ceruloplasmin) (EC 1.16.3.1) (Glutathione peroxidase ceruloplasmin) (EC 1.11.1.9) (Glutathione-dependent peroxiredoxin ceruloplasmin) (EC 1.11.1.27)	(-)	(-)	(-)	0.58	enzyme	secreted	female pregnancy [GO:0007565]; intracellular copper ion homeostasis [GO:0006878]; intracellular iron ion homeostasis [GO:0006879]; lactation [GO:0007595]; liver development [GO:0001889]; lung development [GO:0030324]; mammary gland involution [GO:0060056]; plasma membrane copper ion transport [GO:0015679]; response to copper ion [GO:0046688]; response to nutrient [GO:0007584]
Cpt2 Cpt-2	CPT2_RAT	P18886	https://www.uniprot.org/uniprotkb/P18886/entry	Carnitine O-palmitoyltransferase 2, mitochondrial (EC 2.3.1.21) (Carnitine palmitoyltransferase II) (CPT II)	0.98	(-)	(-)	(-)	enzyme	mitochondrion inner membrane	carnitine metabolic process [GO:0009437]; fatty acid beta-oxidation [GO:0006635]; in utero embryonic development [GO:0001701]; long-chain fatty acid metabolic process [GO:0001676]; long-chain fatty acid transport [GO:0015909]; positive regulation of cold-induced thermogenesis [GO:0120162]; response to fatty acid [GO:0070542]
Cpt2 Cpt-2	CPT2_RAT	P18886	https://www.uniprot.org/uniprotkb/P18886/entry	Carnitine O-palmitoyltransferase 2, mitochondrial (EC 2.3.1.21) (Carnitine palmitoyltransferase II) (CPT II)	-0.79	(-)	(-)	(-)	enzyme	mitochondrion inner membrane	carnitine metabolic process [GO:0009437]; fatty acid beta-oxidation [GO:0006635]; in utero embryonic development [GO:0001701]; long-chain fatty acid metabolic process [GO:0001676]; long-chain fatty acid transport [GO:0015909]; positive regulation of cold-induced thermogenesis [GO:0120162]; response to fatty acid [GO:0070542]
Crym	CRYM_RAT	Q9QYU4	https://www.uniprot.org/uniprotkb/Q9QYU4/entry	Ketimine reductase mu-crystallin (EC 1.5.1.25) (CDK108) (NADP-regulated thyroid-hormone-binding protein)	(-)	(-)	(-)	0.92	enzyme	cytoplasm	mitochondrial transport [GO:0006839]; negative regulation of transcription by RNA polymerase II [GO:0000122]; response to hormone [GO:0009725]; response to vitamin D [GO:0033280]; sensory perception of sound [GO:0007605]; thyroid hormone metabolic process [GO:0042403]; thyroid hormone transport [GO:0070327]
Cygb Stap	CYGB_RAT	Q921A4	https://www.uniprot.org/uniprotkb/Q921A4/entry	Cytoglobin (Nitric oxygen dioxygenase CYGB) (EC 1.14.12.-) (Nitrite reductase CYGB) (EC 1.7.-.-) (Pseudoperoxidase CYGB) (EC 1.11.1.-) (Stellate cell activation-associated protein) (Superoxide dismutase CYGB) (EC 1.15.1.1)	(-)	(-)	(-)	0.52	transporter	cytoplasm, nucleus	fatty acid oxidation [GO:0019395]; negative regulation of collagen biosynthetic process [GO:0032966]; negative regulation of fibroblast migration [GO:0010764]; negative regulation of hepatic stellate cell activation [GO:2000490]; nitric oxide catabolic process [GO:0046210]; oxygen transport [GO:0015671]; removal of superoxide radicals [GO:0019430]; response to hypoxia [GO:0001666]; response to ox…
Dctn2	DCTN2_RAT	Q6AYH5	https://www.uniprot.org/uniprotkb/Q6AYH5/entry	Dynactin subunit 2	0.67	(-)	(-)	(-)	other	cytoplasm, cytoskeleton, microtubule organizing center, centrosome	melanosome transport [GO:0032402]; mitotic metaphase chromosome alignment [GO:0007080]; mitotic spindle organization [GO:0007052]; protein localization to centrosome [GO:0071539]
Ddah1 Ddah	DDAH1_RAT	O08557	https://www.uniprot.org/uniprotkb/O08557/entry	N(G),N(G)-dimethylarginine dimethylaminohydrolase 1 (DDAH-1) (Dimethylarginine dimethylaminohydrolase 1) (EC 3.5.3.18) (DDAHI) (Dimethylargininase-1)	0.70	(-)	(-)	(-)	enzyme		arginine catabolic process [GO:0006527]; arginine metabolic process [GO:0006525]; citrulline metabolic process [GO:0000052]; negative regulation of cell population proliferation [GO:0008285]; negative regulation of cellular response to hypoxia [GO:1900038]; negative regulation of vascular permeability [GO:0043116]; positive regulation of angiogenesis [GO:0045766]; positive regulation of nitric ox…
Ddah2	DDAH2_RAT	Q6MG60	https://www.uniprot.org/uniprotkb/Q6MG60/entry	Putative hydrolase DDAH2 (EC 3.-.-.-) (DDAHII) (Inactive N(G),N(G)-dimethylarginine dimethylaminohydrolase 2) (DDAH-2) (Inactive dimethylarginine dimethylaminohydrolase 2)	(-)	(-)	(-)	0.52	enzyme	cytoplasm, mitochondrion
Ddx39b Bat1 Bat1a Uap56	Dx39b_RAT	Q63413	https://www.uniprot.org/uniprotkb/Q63413/entry	Spliceosome RNA helicase Ddx39b (EC 3.6.4.13) (56 kDa U2AF65-associated protein) (ATP-dependent RNA helicase p47) (DEAD box protein Uap56)	0.84	(-)	(-)	(-)	enzyme	cytoplasm	liver development [GO:0001889]; mRNA export from nucleus [GO:0006406]; mRNA splicing, via spliceosome [GO:0000398]; positive regulation of cell growth involved in cardiac muscle cell development [GO:0061051]; positive regulation of DNA biosynthetic process [GO:2000573]; positive regulation of translation [GO:0045727]; positive regulation of vascular associated smooth muscle cell proliferation [GO…
Decr1 Decr	DECR_RAT	Q64591	https://www.uniprot.org/uniprotkb/Q64591/entry	2,4-dienoyl-CoA reductase [(3E)-enoyl-CoA-producing], mitochondrial (EC 1.3.1.124) (2,4-dienoyl-CoA reductase [NADPH]) (4-enoyl-CoA reductase [NADPH])	(-)	(-)	(-)	0.59	enzyme	mitochondrion	fatty acid beta-oxidation [GO:0006635]; positive regulation of cold-induced thermogenesis [GO:0120162]
Des	DESM_RAT	P48675	https://www.uniprot.org/uniprotkb/P48675/entry	Desmin	0.81	(-)	(-)	0.82	other	cytoskeleton, myofibril, sarcomer, z-line	intermediate filament organization [GO:0045109]; nuclear envelope organization [GO:0006998]; skeletal muscle organ development [GO:0060538]
Dlat	ODP2_RAT	P08461	https://www.uniprot.org/uniprotkb/P08461/entry	Dihydrolipoyllysine-residue acetyltransferase component of pyruvate dehydrogenase complex, mitochondrial (EC 2.3.1.12) (70 kDa mitochondrial autoantigen of primary biliary cirrhosis) (PBC) (Dihydrolipoamide acetyltransferase component of pyruvate dehydrogenase complex) (Pyruvate dehydrogenase complex component E2) (PDC-E2) (PDCE2)	1.04	(-)	0.76	0.72	enzyme	mitochondrion matrix	acetyl-CoA biosynthetic process from pyruvate [GO:0006086]; glucose metabolic process [GO:0006006]; tricarboxylic acid cycle [GO:0006099]
Dlat	ODP2_RAT	P08461	https://www.uniprot.org/uniprotkb/P08461/entry	Dihydrolipoyllysine-residue acetyltransferase component of pyruvate dehydrogenase complex, mitochondrial (EC 2.3.1.12) (70 kDa mitochondrial autoantigen of primary biliary cirrhosis) (PBC) (Dihydrolipoamide acetyltransferase component of pyruvate dehydrogenase complex) (Pyruvate dehydrogenase complex component E2) (PDC-E2) (PDCE2)	-1.33	(-)	(-)	-1.17	enzyme	mitochondrion matrix	acetyl-CoA biosynthetic process from pyruvate [GO:0006086]; glucose metabolic process [GO:0006006]; tricarboxylic acid cycle [GO:0006099]
Dld	DLDH_RAT	Q6P6R2	https://www.uniprot.org/uniprotkb/Q6P6R2/entry	Dihydrolipoyl dehydrogenase, mitochondrial (EC 1.8.1.4) (Dihydrolipoamide dehydrogenase)	(-)	(-)	1.16	1.61	enzyme	mitochondrion matrix	2-oxoglutarate metabolic process [GO:0006103]; acetyl-CoA biosynthetic process from pyruvate [GO:0006086]; branched-chain amino acid catabolic process [GO:0009083]; dihydrolipoamide metabolic process [GO:0051068]; gastrulation [GO:0007369]; lipoate metabolic process [GO:0009106]; mitochondrial electron transport, NADH to ubiquinone [GO:0006120]; proteolysis [GO:0006508]; pyruvate metabolic proces…
Dpysl2	DPYL2_RAT	P47942	https://www.uniprot.org/uniprotkb/P47942/entry	Dihydropyrimidinase-related protein 2 (DRP-2) (Collapsin response mediator protein 2) (CRMP-2) (Turned on after division 64 kDa protein) (TOAD-64)	0.65	(-)	(-)	(-)	enzyme	cytoplasm, cytoskeleton	cell differentiation [GO:0030154]; cytoskeleton organization [GO:0007010]; endocytosis [GO:0006897]; olfactory bulb development [GO:0021772]; positive regulation of glutamate secretion [GO:0014049]; regulation of axon extension [GO:0030516]; regulation of neuron differentiation [GO:0045664]; regulation of neuron projection development [GO:0010975]; regulation of postsynapse assembly [GO:0150052];…
Ech1	ECH1_RAT	Q62651	https://www.uniprot.org/uniprotkb/Q62651/entry	Delta(3,5)-Delta(2,4)-dienoyl-CoA isomerase, mitochondrial (EC 5.3.3.-)	0.55	(-)	(-)	0.57	enzyme	mitochondrion, peroxisome	fatty acid beta-oxidation [GO:0006635]
Echs1	ECHM_RAT	P14604	https://www.uniprot.org/uniprotkb/P14604/entry	Enoyl-CoA hydratase, mitochondrial (mECH) (mECH1) (EC 4.2.1.17) (EC 5.3.3.8) (Enoyl-CoA hydratase 1) (ECHS1) (Short-chain enoyl-CoA hydratase) (SCEH)	0.80	(-)	(-)	(-)	enzyme	mitochondrion matrix	fatty acid beta-oxidation [GO:0006635]
Eci1 Dci	ECI1_RAT	P23965	https://www.uniprot.org/uniprotkb/P23965/entry	Enoyl-CoA delta isomerase 1, mitochondrial (MECI) (EC 5.3.3.8) (3,2-trans-enoyl-CoA isomerase) (Delta(3),Delta(2)-enoyl-CoA isomerase) (D3,D2-enoyl-CoA isomerase) (Dodecenoyl-CoA isomerase)	(-)	(-)	(-)	0.68	enzyme	mitochondrion matrix	fatty acid beta-oxidation [GO:0006635]
Ecsit	ECSIT_RAT	Q5XIC2	https://www.uniprot.org/uniprotkb/Q5XIC2/entry	Evolutionarily conserved signaling intermediate in Toll pathway, mitochondrial	-0.71	(-)	(-)	-0.73	transcription regulator	cytoplasm, nucleus, mitochondrion	BMP signaling pathway [GO:0030509]; cell surface receptor protein serine/threonine kinase signaling pathway [GO:0007178]; innate immune response [GO:0045087]; mesoderm formation [GO:0001707]; regulation of oxidoreductase activity [GO:0051341]; regulation of protein complex stability [GO:0061635]; regulation of transcription by RNA polymerase II [GO:0006357]; toll-like receptor 4 signaling pathway…
Ehd1	EHD1_RAT	Q641Z6	https://www.uniprot.org/uniprotkb/Q641Z6/entry	EH domain-containing protein 1	(-)	(-)	0.59	0.58	other	ell membrane, endosome membrane	cellular response to nerve growth factor stimulus [GO:1990090]; cholesterol homeostasis [GO:0042632]; cilium assembly [GO:0060271]; endocytic recycling [GO:0032456]; endocytosis [GO:0006897]; endosomal transport [GO:0016197]; intracellular protein transport [GO:0006886]; low-density lipoprotein particle clearance [GO:0034383]; neuron projection development [GO:0031175]; positive regulation of cho…
Eif2s1 Eif2a	IF2A_RAT	P68101	https://www.uniprot.org/uniprotkb/P68101/entry	Eukaryotic translation initiation factor 2 subunit 1 (Eukaryotic translation initiation factor 2 subunit alpha) (eIF-2-alpha) (eIF-2A) (eIF-2alpha) (eIF2-alpha)	(-)	(-)	(-)	0.53	translation regulator	cytoplasm, mitochondrion	cellular response to amino acid starvation [GO:0034198]; cellular response to heat [GO:0034605]; cellular response to oxidative stress [GO:0034599]; cellular response to UV [GO:0034644]; HRI-mediated signaling [GO:0140468]; mitophagy [GO:0000423]; negative regulation of translational initiation in response to stress [GO:0032057]; PERK-mediated unfolded protein response [GO:0036499]; positive regu…
Eif3i Eif3s2	EIF3I_RAT	B0BNA7	https://www.uniprot.org/uniprotkb/B0BNA7/entry	Eukaryotic translation initiation factor 3 subunit I (eIF3i) (Eukaryotic translation initiation factor 3 subunit 2) (eIF-3-beta) (eIF3 p36)	1.67	(-)	(-)	0.69	translation regulator	cytoplasm	cytoplasmic translational initiation [GO:0002183]; formation of cytoplasmic translation initiation complex [GO:0001732]; translational initiation [GO:0006413]
Eif4a2	IF4A2_RAT	Q5RKI1	https://www.uniprot.org/uniprotkb/Q5RKI1/entry	Eukaryotic initiation factor 4A-II (eIF-4A-II) (eIF4A-II) (EC 3.6.4.13) (ATP-dependent RNA helicase eIF4A-2)	(-)	(-)	(-)	1.36	translation regulator	perinuclear region of cytoplasm	cellular response to leukemia inhibitory factor [GO:1990830]; cytoplasmic translational initiation [GO:0002183]
Eno1 Eno-1	ENOA_RAT	P04764	https://www.uniprot.org/uniprotkb/P04764/entry	Alpha-enolase (EC 4.2.1.11) (2-phospho-D-glycerate hydro-lyase) (Enolase 1) (Non-neural enolase) (NNE)	(-)	(-)	(-)	-1.15	enzyme	cytoplasm, cell membrane	canonical glycolysis [GO:0061621]; cellular response to hypoxia [GO:0071456]; cellular response to interleukin-7 [GO:0098761]; ERK1 and ERK2 cascade [GO:0070371]; gluconeogenesis [GO:0006094]; glycolytic process [GO:0006096]; in utero embryonic development [GO:0001701]; negative regulation of cell growth [GO:0030308]; negative regulation of DNA-templated transcription [GO:0045892]; negative regul…
Eno1 Eno-1	ENOA_RAT	P04764	https://www.uniprot.org/uniprotkb/P04764/entry	Alpha-enolase (EC 4.2.1.11) (2-phospho-D-glycerate hydro-lyase) (Enolase 1) (Non-neural enolase) (NNE)	1.07	(-)	(-)	(-)	enzyme	cytoplasm, cell membrane	canonical glycolysis [GO:0061621]; cellular response to hypoxia [GO:0071456]; cellular response to interleukin-7 [GO:0098761]; ERK1 and ERK2 cascade [GO:0070371]; gluconeogenesis [GO:0006094]; glycolytic process [GO:0006096]; in utero embryonic development [GO:0001701]; negative regulation of cell growth [GO:0030308]; negative regulation of DNA-templated transcription [GO:0045892]; negative regul…
Eno3 Eno-3	ENOB_RAT	P15429	https://www.uniprot.org/uniprotkb/P15429/entry	Beta-enolase (EC 4.2.1.11) (2-phospho-D-glycerate hydro-lyase) (Enolase 3) (Muscle-specific enolase) (MSE) (Skeletal muscle enolase)	(-)	(-)	(-)	-0.87	enzyme	cytoplasm	canonical glycolysis [GO:0061621]; glycolytic process [GO:0006096]; response to xenobiotic stimulus [GO:0009410]; skeletal muscle tissue regeneration [GO:0043403]
Erp29	ERP29_RAT	P52555	https://www.uniprot.org/uniprotkb/P52555/entry	Endoplasmic reticulum resident protein 29 (ERp29) (Endoplasmic reticulum resident protein 31) (ERp31)	0.87	(-)	(-)	0.67	transporter	endoplasmatic reticulum lumen	intracellular protein transport [GO:0006886]; negative regulation of gene expression [GO:0010629]; negative regulation of protein secretion [GO:0050709]; positive regulation of gene expression [GO:0010628]; positive regulation of MAPK cascade [GO:0043410]; protein folding [GO:0006457]; protein secretion [GO:0009306]; regulation of endoplasmic reticulum stress-induced intrinsic apoptotic signaling…
Etfa	ETFA_RAT	P13803	https://www.uniprot.org/uniprotkb/P13803/entry	Electron transfer flavoprotein subunit alpha, mitochondrial (Alpha-ETF)	0.68	(-)	(-)	(-)	transporter	mitochondrion matrix	amino acid catabolic process [GO:0009063]; fatty acid beta-oxidation using acyl-CoA dehydrogenase [GO:0033539]; respiratory electron transport chain [GO:0022904]
Etfb	ETFB_RAT	Q68FU3	https://www.uniprot.org/uniprotkb/Q68FU3/entry	Electron transfer flavoprotein subunit beta (Beta-ETF)	(-)	(-)	(-)	-0.53	transporter	mitochondrion matrix	amino acid catabolic process [GO:0009063]; fatty acid beta-oxidation using acyl-CoA dehydrogenase [GO:0033539]; respiratory electron transport chain [GO:0022904]
Etfb	ETFB_RAT	Q68FU3	https://www.uniprot.org/uniprotkb/Q68FU3/entry	Electron transfer flavoprotein subunit beta (Beta-ETF)	(-)	0.80	(-)	(-)	transporter	mitochondrion matrix	amino acid catabolic process [GO:0009063]; fatty acid beta-oxidation using acyl-CoA dehydrogenase [GO:0033539]; respiratory electron transport chain [GO:0022904]
Fgg	FIBG_RAT	P02680	https://www.uniprot.org/uniprotkb/P02680/entry	Fibrinogen gamma chain	0.84	(-)	(-)	(-)	other	secreted	blood coagulation, fibrin clot formation [GO:0072378]; cell-matrix adhesion [GO:0007160]; cellular response to interleukin-1 [GO:0071347]; cellular response to interleukin-6 [GO:0071354]; fibrinolysis [GO:0042730]; negative regulation of endothelial cell apoptotic process [GO:2000352]; negative regulation of extrinsic apoptotic signaling pathway via death domain receptors [GO:1902042]; plasminoge…
Fh Fh1	FUMH_RAT	P14408	https://www.uniprot.org/uniprotkb/P14408/entry	Fumarate hydratase, mitochondrial (Fumarase) (EC 4.2.1.2)	(-)	(-)	(-)	-0.60	enzyme	mitochondrion	arginine metabolic process [GO:0006525]; DNA damage response [GO:0006974]; DNA repair [GO:0006281]; fumarate metabolic process [GO:0006106]; homeostasis of number of cells within a tissue [GO:0048873]; malate metabolic process [GO:0006108]; positive regulation of cold-induced thermogenesis [GO:0120162]; positive regulation of double-strand break repair via nonhomologous end joining [GO:2001034]; …
Fhl2 Dral Slim3	FHL2_RAT	O35115	https://www.uniprot.org/uniprotkb/O35115/entry	Four and a half LIM domains protein 2 (FHL-2) (LIM domain protein DRAL) (Skeletal muscle LIM-protein 3) (SLIM-3)	-0.54	(-)	(-)	-0.82	transcription regulator	cytoskeleton, myofibril, sarcomer, z-line	atrial cardiac muscle cell development [GO:0055014]; heart trabecula formation [GO:0060347]; negative regulation of apoptotic process [GO:0043066]; negative regulation of calcineurin-NFAT signaling cascade [GO:0070885]; negative regulation of transcription by RNA polymerase II [GO:0000122]; osteoblast differentiation [GO:0001649]; regulation of transcription by RNA polymerase II [GO:0006357]; res…
Ftl1l1 AABR07041778.1	M0RCS3_RAT	M0RCS3	https://www.uniprot.org/uniprotkb/M0RCS3/entry	Ferritin	(-)	(-)	(-)	0.67	other	autolysosome	intracellular iron ion homeostasis [GO:0006879]; iron ion transport [GO:0006826]
Gc Dbp	VTDB_RAT	P04276	https://www.uniprot.org/uniprotkb/P04276/entry	Vitamin D-binding protein (DBP) (VDB) (Gc-globulin) (Group-specific component)	0.53	(-)	(-)	0.54	transporter	secreted	female pregnancy [GO:0007565]; lactation [GO:0007595]; response to estradiol [GO:0032355]; response to nutrient levels [GO:0031667]; response to steroid hormone [GO:0048545]; vitamin D metabolic process [GO:0042359]
Gda	GUAD_RAT	Q9WTT6	https://www.uniprot.org/uniprotkb/Q9WTT6/entry	Guanine deaminase (Guanase) (Guanine aminase) (EC 3.5.4.3) (Guanine aminohydrolase) (GAH)	0.96	(-)	(-)	0.98	enzyme	cytosol, postsynapse, postsynaptic & presynaptic cytosol	allantoin metabolic process [GO:0000255]; amide catabolic process [GO:0043605]; deoxyguanosine catabolic process [GO:0006161]; dGMP catabolic process [GO:0046055]; GMP catabolic process [GO:0046038]; guanine catabolic process [GO:0006147]; guanine metabolic process [GO:0046098]; positive regulation of microtubule polymerization [GO:0031116]
Glud1 Glud	DHE3_RAT	P10860	https://www.uniprot.org/uniprotkb/P10860/entry	Glutamate dehydrogenase 1, mitochondrial (GDH 1) (EC 1.4.1.3) (Memory-related gene 2 protein) (MRG-2)	-0.82	(-)	(-)	(-)	enzyme	mitochondrion, ER	cerebellum development [GO:0021549]; glutamate biosynthetic process [GO:0006537]; glutamate catabolic process [GO:0006538]; glutamine metabolic process [GO:0006541]; long-term memory [GO:0007616]; positive regulation of insulin secretion [GO:0032024]; response to aluminum ion [GO:0010044]; tricarboxylic acid metabolic process [GO:0072350]
Got1	AATC_RAT	P13221	https://www.uniprot.org/uniprotkb/P13221/entry	Aspartate aminotransferase, cytoplasmic (cAspAT) (EC 2.6.1.1) (EC 2.6.1.3) (Cysteine aminotransferase, cytoplasmic) (Cysteine transaminase, cytoplasmic) (cCAT) (Glutamate oxaloacetate transaminase 1) (Transaminase A)	1.14	(-)	0.55	0.62	enzyme	cytoplasm	2-oxoglutarate metabolic process [GO:0006103]; aspartate biosynthetic process [GO:0006532]; aspartate catabolic process [GO:0006533]; aspartate metabolic process [GO:0006531]; cellular response to insulin stimulus [GO:0032869]; cellular response to mechanical stimulus [GO:0071260]; dicarboxylic acid metabolic process [GO:0043648]; fatty acid homeostasis [GO:0055089]; gluconeogenesis [GO:0006094];…
Gpd1	GPDA_RAT	O35077	https://www.uniprot.org/uniprotkb/O35077/entry	Glycerol-3-phosphate dehydrogenase [NAD(+)], cytoplasmic (GPD-C) (GPDH-C) (EC 1.1.1.8)	(-)	(-)	(-)	-0.58	enzyme	cytoplasm	cellular response to cAMP [GO:0071320]; cellular response to tumor necrosis factor [GO:0071356]; gluconeogenesis [GO:0006094]; glycerol-3-phosphate catabolic process [GO:0046168]; glycerol-3-phosphate metabolic process [GO:0006072]; glycerol-3-phosphate shuttle [GO:0006127]; glycerolipid metabolic process [GO:0046486]; NADH metabolic process [GO:0006734]; NADH oxidation [GO:0006116]; positive reg…
Gpx1	GPX1_RAT	P04041	https://www.uniprot.org/uniprotkb/P04041/entry	Glutathione peroxidase 1 (GPx-1) (GSHPx-1) (EC 1.11.1.9) (Cellular glutathione peroxidase) (Phospholipid-hydroperoxide glutathione peroxidase GPX1) (EC 1.11.1.12)	(-)	-0.70	(-)	(-)	enzyme	cytoplasm, mitochondrion	angiogenesis involved in wound healing [GO:0060055]; apoptotic process [GO:0006915]; arachidonate metabolic process [GO:0019369]; biological process involved in interaction with symbiont [GO:0051702]; blood vessel endothelial cell migration [GO:0043534]; cell redox homeostasis [GO:0045454]; cellular response to glucose stimulus [GO:0071333]; endothelial cell development [GO:0001885]; epigenetic r…
Gria3 GluA3 Glur3	GRIA3_RAT	P19492	https://www.uniprot.org/uniprotkb/P19492/entry	Glutamate receptor 3 (GluR-3) (AMPA-selective glutamate receptor 3) (GluR-C) (GluR-K3) (Glutamate receptor ionotropic, AMPA 3)	(-)	(-)	(-)	1.07	ion channel	cell membrane, postsynaptic cell membrane	long-term synaptic potentiation [GO:0060291]; modulation of chemical synaptic transmission [GO:0050804]; protein heterotetramerization [GO:0051290]; protein homotetramerization [GO:0051289]; regulation of receptor recycling [GO:0001919]; response to fungicide [GO:0060992]; response to lithium ion [GO:0010226]; synaptic transmission, glutamatergic [GO:0035249]
Grpel1 Grepel1	GRPE1_RAT	P97576	https://www.uniprot.org/uniprotkb/P97576/entry	GrpE protein homolog 1, mitochondrial (Mt-GrpE#1)	(-)	(-)	(-)	0.77	other	mitochondrion matrix	protein folding [GO:0006457]; protein import into mitochondrial matrix [GO:0030150]
Gsn	GELS_RAT	Q68FP1	https://www.uniprot.org/uniprotkb/Q68FP1/entry	Gelsolin (Actin-depolymerizing factor) (ADF) (Brevin)	0.80	(-)	(-)	0.88	other	secreted and cytoplasmic/cytoskeleton isoforms	actin cytoskeleton organization [GO:0030036]; actin filament capping [GO:0051693]; actin filament depolymerization [GO:0030042]; actin filament organization [GO:0007015]; actin filament polymerization [GO:0030041]; actin filament severing [GO:0051014]; actin polymerization or depolymerization [GO:0008154]; amyloid fibril formation [GO:1990000]; barbed-end actin filament capping [GO:0051016]; card…
Gstm1	GSTM1_RAT	P04905	https://www.uniprot.org/uniprotkb/P04905/entry	Glutathione S-transferase Mu 1 (EC 2.5.1.18) (GST 3-3) (GSTM1-1) (Glutathione S-transferase Yb-1) (GST Yb1)	1.21	(-)	(-)	(-)	enzyme	cytoplasm	cellular detoxification of nitrogen compound [GO:0070458]; cellular response to xenobiotic stimulus [GO:0071466]; glutathione derivative biosynthetic process [GO:1901687]; glutathione metabolic process [GO:0006749]; hepoxilin biosynthetic process [GO:0051122]; nitrobenzene metabolic process [GO:0018916]; prostaglandin metabolic process [GO:0006693]; response to amino acid [GO:0043200]; response t…
Hadh Had Hadhsc Schad	HCDH_RAT	Q9WVK7	https://www.uniprot.org/uniprotkb/Q9WVK7/entry	Hydroxyacyl-coenzyme A dehydrogenase, mitochondrial (HCDH) (EC 1.1.1.35) (Medium and short-chain L-3-hydroxyacyl-coenzyme A dehydrogenase) (Short-chain 3-hydroxyacyl-CoA dehydrogenase)	(-)	(-)	(-)	-0.60	enzyme	mitochondrion matrix	cell differentiation [GO:0030154]; fatty acid beta-oxidation [GO:0006635]; negative regulation of insulin secretion [GO:0046676]; positive regulation of cold-induced thermogenesis [GO:0120162]; regulation of insulin secretion [GO:0050796]; response to activity [GO:0014823]; response to hormone [GO:0009725]; response to insulin [GO:0032868]; response to xenobiotic stimulus [GO:0009410]; spermatoge…
Hadha	ECHA_RAT	Q64428	https://www.uniprot.org/uniprotkb/Q64428/entry	Trifunctional enzyme subunit alpha, mitochondrial (Monolysocardiolipin acyltransferase) (EC 2.3.1.-) (TP-alpha) [Includes: Long-chain enoyl-CoA hydratase (EC 4.2.1.17); Long chain 3-hydroxyacyl-CoA dehydrogenase (EC 1.1.1.211)]	-1.19	-0.88	-0.68	-0.73	enzyme	mitochondrion, mitochondrion inner membrane	cardiolipin acyl-chain remodeling [GO:0035965]; fatty acid beta-oxidation [GO:0006635]; response to insulin [GO:0032868]; response to xenobiotic stimulus [GO:0009410]
Hibadh	3HIDH_RAT	P29266	https://www.uniprot.org/uniprotkb/P29266/entry	3-hydroxyisobutyrate dehydrogenase, mitochondrial (HIBADH) (EC 1.1.1.31)	(-)	(-)	(-)	0.54	enzyme	mitochondrion	valine catabolic process [GO:0006574]
Hnrnpf Hnrpf	HNRPF_RAT	Q794E4	https://www.uniprot.org/uniprotkb/Q794E4/entry	Heterogeneous nuclear ribonucleoprotein F (hnRNP F) [Cleaved into: Heterogeneous nuclear ribonucleoprotein F, N-terminally processed]	0.58	(-)	(-)	0.57	other	nucleus	mRNA processing [GO:0006397]; regulation of RNA splicing [GO:0043484]; RNA splicing [GO:0008380]
Hp Ba1-647	HPT_RAT	P06866	https://www.uniprot.org/uniprotkb/P06866/entry	Haptoglobin (Liver regeneration-related protein LRRG173) [Cleaved into: Haptoglobin alpha chain; Haptoglobin beta chain]	(-)	(-)	0.69	0.77	other	secreted	acute-phase response [GO:0006953]; animal organ regeneration [GO:0031100]; defense response to bacterium [GO:0042742]; immune system process [GO:0002376]; liver development [GO:0001889]; negative regulation of hydrogen peroxide catabolic process [GO:2000296]; Notch signaling pathway [GO:0007219]; response to bacterium [GO:0009617]; response to cobalamin [GO:0033590]; response to dimethyl sulfoxid…
Hpx	HEMO_RAT	P20059	https://www.uniprot.org/uniprotkb/P20059/entry	Hemopexin	0.75	(-)	(-)	0.60	transporter	secreted	heme metabolic process [GO:0042168]; hemoglobin metabolic process [GO:0020027]; intracellular iron ion homeostasis [GO:0006879]; positive regulation of humoral immune response mediated by circulating immunoglobulin [GO:0002925]; positive regulation of immunoglobulin production [GO:0002639]; positive regulation of response to type II interferon [GO:0060332]; positive regulation of type II interfer…
Hsp90ab1 Hsp84 Hspc3 Hspcb	HS90B_RAT	P34058	https://www.uniprot.org/uniprotkb/P34058/entry	Heat shock protein HSP 90-beta (Heat shock 84 kDa) (HSP 84) (HSP84)	(-)	(-)	(-)	0.86	enzyme	secreted, diverse cell compartments	cellular response to heat [GO:0034605]; cellular response to interleukin-4 [GO:0071353]; cellular response to organic cyclic compound [GO:0071407]; chaperone-mediated autophagy [GO:0061684]; chaperone-mediated protein complex assembly [GO:0051131]; chaperone-mediated protein folding [GO:0061077]; negative regulation of apoptotic process [GO:0043066]; negative regulation of complement-dependent cy…
Hsp90b1 Grp94 Hspc4 Tra1	ENPL_RAT	Q66HD0	https://www.uniprot.org/uniprotkb/Q66HD0/entry	Endoplasmin (94 kDa glucose-regulated protein) (GRP-94) (Heat shock protein 90 kDa beta member 1)	(-)	(-)	(-)	0.58	other	ER lumen	actin rod assembly [GO:0031247]; cellular response to ATP [GO:0071318]; cellular response to manganese ion [GO:0071287]; ERAD pathway [GO:0036503]; negative regulation of apoptotic process [GO:0043066]; protein folding [GO:0006457]; response to hypoxia [GO:0001666]; retrograde protein transport, ER to cytosol [GO:0030970]
Hspa1a Hsp70-1 Hspa1	HS71A_RAT	P0DMW0	https://www.uniprot.org/uniprotkb/P0DMW0/entry	Heat shock 70 kDa protein 1A (Heat shock 70 kDa protein 2) (HSP70-2) (HSP70.2)	(-)	(-)	(-)	0.69	other	secreted, diverse cell compartments	ATP metabolic process [GO:0046034]; binding of sperm to zona pellucida [GO:0007339]; cellular heat acclimation [GO:0070370]; cellular response to heat [GO:0034605]; cellular response to unfolded protein [GO:0034620]; chaperone cofactor-dependent protein refolding [GO:0051085]; chaperone-mediated protein complex assembly [GO:0051131]; defense response [GO:0006952]; lysosomal transport [GO:0007041]…
Hspa4 Hsph2 Irp94	HSP74_RAT	O88600	https://www.uniprot.org/uniprotkb/O88600/entry	Heat shock 70 kDa protein 4 (Ischemia responsive 94 kDa protein)	(-)	(-)	0.50	0.61	enzyme	cytoplasm	chaperone-mediated protein complex assembly [GO:0051131]; kidney development [GO:0001822]; negative regulation of apoptotic process [GO:0043066]; negative regulation of gene expression [GO:0010629]; neuron apoptotic process [GO:0051402]; positive regulation of angiogenesis [GO:0045766]; protein folding [GO:0006457]; protein insertion into mitochondrial outer membrane [GO:0045040]; regulation of m…
Hspa5 Grp78	BIP_RAT	P06761	https://www.uniprot.org/uniprotkb/P06761/entry	Endoplasmic reticulum chaperone BiP (EC 3.6.4.10) (78 kDa glucose-regulated protein) (GRP-78) (Binding-immunoglobulin protein) (BiP) (Heat shock protein 70 family protein 5) (HSP70 family protein 5) (Heat shock protein family A member 5) (Immunoglobulin heavy chain-binding protein) (Steroidogenesis-activator polypeptide)	(-)	(-)	(-)	0.87	enzyme	ER lumen	cellular response to antibiotic [GO:0071236]; cellular response to calcium ion [GO:0071277]; cellular response to cAMP [GO:0071320]; cellular response to gamma radiation [GO:0071480]; cellular response to glucose starvation [GO:0042149]; cellular response to interleukin-4 [GO:0071353]; cellular response to manganese ion [GO:0071287]; cellular response to nerve growth factor stimulus [GO:1990090];…
Hspb1 Hsp27	HSPB1_RAT	P42930	https://www.uniprot.org/uniprotkb/P42930/entry	Heat shock protein beta-1 (HspB1) (Heat shock 27 kDa protein) (HSP 27)	0.93	(-)	(-)	0.54	other	mitochondrion	anterograde axonal protein transport [GO:0099641]; cellular response to butyrate [GO:1903545]; cellular response to hydrogen peroxide [GO:0070301]; cellular response to interleukin-11 [GO:0071348]; cellular response to vascular endothelial growth factor stimulus [GO:0035924]; chaperone-mediated protein folding [GO:0061077]; female pregnancy [GO:0007565]; intracellular signal transduction [GO:0035…
Idh3B	IDH3B_RAT	Q68FX0	https://www.uniprot.org/uniprotkb/Q68FX0/entry	Isocitrate dehydrogenase [NAD] subunit beta, mitochondrial (Isocitric dehydrogenase subunit beta) (NAD(+)-specific ICDH subunit beta)	(-)	(-)	(-)	0.52	enzyme	mitochondrion, mitochondrion inner membrane	isocitrate metabolic process [GO:0006102]; tricarboxylic acid cycle [GO:0006099]
Igg-2a	IGG2A_RAT	P20760	https://www.uniprot.org/uniprotkb/P20760/entry	Ig gamma-2A chain C region	(-)	(-)	-0.71	(-)	other	circulating	antibacterial humoral response [GO:0019731]; complement activation, classical pathway [GO:0006958]
Immt Mic60	MIC60_RAT	Q3KR86	https://www.uniprot.org/uniprotkb/Q3KR86/entry	MICOS complex subunit Mic60 (Mitochondrial inner membrane protein) (Mitofilin)	(-)	(-)	(-)	0.58	other	mitochondrion, mitochondrion inner membrane	cristae formation [GO:0042407]; mitochondrial calcium ion homeostasis [GO:0051560]; neuron cellular homeostasis [GO:0070050]
Kif5a	KIF5A_RAT	Q6QLM7	https://www.uniprot.org/uniprotkb/Q6QLM7/entry	Kinesin heavy chain isoform 5A (Kinesin heavy chain neuron-specific 1) (Neuronal kinesin heavy chain) (NKHC)	(-)	(-)	(-)	-0.61	transporter	cytoplasm, cytoskeleton, perikaryon	anterograde axonal protein transport [GO:0099641]; anterograde dendritic transport of neurotransmitter receptor complex [GO:0098971]; axon guidance [GO:0007411]; cellular response to ethanol [GO:0071361]; cellular response to nerve growth factor stimulus [GO:1990090]; cerebral cortex development [GO:0021987]; hippocampus development [GO:0021766]; microtubule-based process [GO:0007017]; neuron dev…
Lap3	AMPL_RAT	Q68FS4	https://www.uniprot.org/uniprotkb/Q68FS4/entry	Cytosol aminopeptidase (EC 3.4.11.1) (Cysteinylglycine-S-conjugate dipeptidase) (EC 3.4.13.23) (Leucine aminopeptidase 3) (LAP-3) (Leucyl aminopeptidase) (LAP) (Peptidase S) (Proline aminopeptidase) (EC 3.4.11.5) (Prolyl aminopeptidase)	(-)	(-)	(-)	0.51	peptidase	cytoplasm	proteolysis [GO:0006508]
Ldhb Ldh-2 Ldh2	LDHB_RAT	P42123	https://www.uniprot.org/uniprotkb/P42123/entry	L-lactate dehydrogenase B chain (LDH-B) (EC 1.1.1.27) (LDH heart subunit) (LDH-H)	(-)	(-)	(-)	0.68	enzyme	cytoplasm, mitochondrion inner membrane	lactate metabolic process [GO:0006089]; NAD metabolic process [GO:0019674]; pyruvate metabolic process [GO:0006090]
Lmna Lmn1	LMNA_RAT	P48679	https://www.uniprot.org/uniprotkb/P48679/entry	Prelamin-A/C [Cleaved into: Lamin-A/C]	0.66	(-)	(-)	(-)	other	nucleus	cellular response to hypoxia [GO:0071456]; cellular senescence [GO:0090398]; DNA double-strand break attachment to nuclear envelope [GO:1990683]; establishment or maintenance of microtubule cytoskeleton polarity [GO:0030951]; heterochromatin formation [GO:0031507]; muscle organ development [GO:0007517]; negative regulation of adipose tissue development [GO:1904178]; negative regulation of cardiac…
Lmnb1	LMNB1_RAT	P70615	https://www.uniprot.org/uniprotkb/P70615/entry	Lamin-B1	0.64	(-)	(-)	0.77	other	nucleus lamina	cellular response to corticosterone stimulus [GO:0071386]; cellular response to L-glutamate [GO:1905232]; cellular response to organic cyclic compound [GO:0071407]; heterochromatin formation [GO:0031507]; neurogenesis [GO:0022008]; nuclear envelope organization [GO:0006998]; nuclear migration [GO:0007097]; nuclear pore localization [GO:0051664]; protein localization to nuclear envelope [GO:009043…
Lta4h	LKHA4_RAT	P30349	https://www.uniprot.org/uniprotkb/P30349/entry	Leukotriene A-4 hydrolase (LTA-4 hydrolase) (EC 3.3.2.6) (Leukotriene A(4) hydrolase) (Tripeptide aminopeptidase LTA4H) (EC 3.4.11.4)	0.75	(-)	(-)	(-)	enzyme	cytoplasm	leukotriene biosynthetic process [GO:0019370]; leukotriene metabolic process [GO:0006691]; peptide catabolic process [GO:0043171]; proteolysis [GO:0006508]; response to peptide hormone [GO:0043434]; response to zinc ion [GO:0010043]; type I pneumocyte differentiation [GO:0060509]
Mdh2 Mor1	MDHM_RAT	P04636	https://www.uniprot.org/uniprotkb/P04636/entry	Malate dehydrogenase, mitochondrial (EC 1.1.1.37)	(-)	(-)	-0.74	(-)	enzyme	mitochondrion matrix	aerobic respiration [GO:0009060]; gluconeogenesis [GO:0006094]; malate metabolic process [GO:0006108]; malate-aspartate shuttle [GO:0043490]; NADH metabolic process [GO:0006734]; tricarboxylic acid cycle [GO:0006099]
Mdh2 Mor1	MDHM_RAT	P04636	https://www.uniprot.org/uniprotkb/P04636/entry	Malate dehydrogenase, mitochondrial (EC 1.1.1.37)	(-)	(-)	0.82	(-)	enzyme	mitochondrion matrix	aerobic respiration [GO:0009060]; gluconeogenesis [GO:0006094]; malate metabolic process [GO:0006108]; malate-aspartate shuttle [GO:0043490]; NADH metabolic process [GO:0006734]; tricarboxylic acid cycle [GO:0006099]
Mug1 A1i3	MUG1_RAT	Q03626	https://www.uniprot.org/uniprotkb/Q03626/entry	Murinoglobulin-1 (Alpha-1 inhibitor 3 variant I) (Alpha-X protein)	(-)	(-)	(-)	0.55	transporter	secreted	acute-phase response [GO:0006953]; embryo implantation [GO:0007566]
Mvp	MVP_RAT	Q62667	https://www.uniprot.org/uniprotkb/Q62667/entry	Major vault protein (MVP)	0.83	(-)	(-)	(-)	other	cytoplasm, nucleus	cell population proliferation [GO:0008283]; ERBB signaling pathway [GO:0038127]; negative regulation of epidermal growth factor receptor signaling pathway [GO:0042059]; protein activation cascade [GO:0072376]
Mybpc3	MYPC_RAT	P56741	https://www.uniprot.org/uniprotkb/P56741/entry	Myosin-binding protein C, cardiac-type (Cardiac MyBP-C) (C-protein, cardiac muscle isoform)	(-)	(-)	0.80	2.62	other	A or M band, cardiac myofibril, sarcomer	cardiac muscle contraction [GO:0060048]; cell adhesion [GO:0007155]; heart morphogenesis [GO:0003007]; myosin filament assembly [GO:0031034]; regulation of heart contraction [GO:0008016]; regulation of heart rate [GO:0002027]; regulation of striated muscle contraction [GO:0006942]; sarcomere organization [GO:0045214]; ventricular cardiac muscle tissue morphogenesis [GO:0055010]
Myh6	MYH6_RAT	P02563	https://www.uniprot.org/uniprotkb/P02563/entry	Myosin-6 (Myosin heavy chain 6) (Myosin heavy chain, cardiac muscle alpha isoform) (MyHC-alpha)	(-)	0.53	(-)	1.14	enzyme	cytoplasm, myofibril	actin filament-based movement [GO:0030048]; adult heart development [GO:0007512]; ATP metabolic process [GO:0046034]; atrial cardiac muscle tissue morphogenesis [GO:0055009]; cardiac muscle cell development [GO:0055013]; cardiac muscle contraction [GO:0060048]; cardiac muscle hypertrophy in response to stress [GO:0014898]; cellular response to 3,3',5-triiodo-L-thyronine [GO:1905243]; in utero emb…
Myh6	MYH6_RAT	P02563	https://www.uniprot.org/uniprotkb/P02563/entry	Myosin-6 (Myosin heavy chain 6) (Myosin heavy chain, cardiac muscle alpha isoform) (MyHC-alpha)	-0.50	-0.90	(-)	(-)	enzyme	cytoplasm, myofibril	actin filament-based movement [GO:0030048]; adult heart development [GO:0007512]; ATP metabolic process [GO:0046034]; atrial cardiac muscle tissue morphogenesis [GO:0055009]; cardiac muscle cell development [GO:0055013]; cardiac muscle contraction [GO:0060048]; cardiac muscle hypertrophy in response to stress [GO:0014898]; cellular response to 3,3',5-triiodo-L-thyronine [GO:1905243]; in utero emb…
Myh7	MYH7_RAT	P02564	https://www.uniprot.org/uniprotkb/P02564/entry	Myosin-7 (Myosin heavy chain 7) (Myosin heavy chain slow isoform) (MyHC-slow) (Myosin heavy chain, cardiac muscle beta isoform) (MyHC-beta)	(-)	(-)	0.74	0.88	enzyme	cytoplasm, myofibril, sarcomere	adult heart development [GO:0007512]; ATP metabolic process [GO:0046034]; cardiac muscle contraction [GO:0060048]; cardiac muscle hypertrophy in response to stress [GO:0014898]; cellular response to 3,3',5-triiodo-L-thyronine [GO:1905243]; cellular response to angiotensin [GO:1904385]; cellular response to hydrogen peroxide [GO:0070301]; muscle contraction [GO:0006936]; muscle filament sliding [G…
Myl2 Mlc2	MLRV_RAT	P08733	https://www.uniprot.org/uniprotkb/P08733/entry	Myosin regulatory light chain 2, ventricular/cardiac muscle isoform (MLC-2) (MLC-2v) (Myosin light chain 2, slow skeletal/ventricular muscle isoform) (MLC-2s/v)	(-)	(-)	(-)	-0.50	other	cytoplasm, myofibril, sarcomere, A band	cardiac muscle contraction [GO:0060048]; cardiac myofibril assembly [GO:0055003]; cell growth involved in cardiac muscle cell development [GO:0061049]; heart contraction [GO:0060047]; heart development [GO:0007507]; heart morphogenesis [GO:0003007]; muscle cell development [GO:0055001]; muscle cell fate specification [GO:0042694]; negative regulation of cell growth [GO:0030308]; positive regulati…
Myl3 Mlc1v	MYL3_RAT	P16409	https://www.uniprot.org/uniprotkb/P16409/entry	Myosin light chain 3 (Myosin alkali light chain 1, ventricular) (MLClV) (Myosin light chain 1, slow-twitch muscle B/ventricular isoform) (MLC1SB) (Ventricular myosin light chain 1) (rVMLC1)	-0.92	-0.52	-0.58	(-)	other	A band, I band, myosin complex	cardiac muscle contraction [GO:0060048]; muscle contraction [GO:0006936]; regulation of striated muscle contraction [GO:0006942]; regulation of the force of heart contraction [GO:0002026]; skeletal muscle tissue development [GO:0007519]; ventricular cardiac muscle tissue morphogenesis [GO:0055010]
Myl3 Mlc1v	MYL3_RAT	P16409	https://www.uniprot.org/uniprotkb/P16409/entry	Myosin light chain 3 (Myosin alkali light chain 1, ventricular) (MLClV) (Myosin light chain 1, slow-twitch muscle B/ventricular isoform) (MLC1SB) (Ventricular myosin light chain 1) (rVMLC1)	(-)	(-)	0.56	(-)	other	A band, I band, myosin complex	cardiac muscle contraction [GO:0060048]; muscle contraction [GO:0006936]; regulation of striated muscle contraction [GO:0006942]; regulation of the force of heart contraction [GO:0002026]; skeletal muscle tissue development [GO:0007519]; ventricular cardiac muscle tissue morphogenesis [GO:0055010]
Nckap1 Hem2 Nap1	NCKP1_RAT	P55161	https://www.uniprot.org/uniprotkb/P55161/entry	Nck-associated protein 1 (NAP 1) (Membrane-associated protein HEM-2) (p125Nap1)	(-)	(-)	0.52	1.72	other	cell membrane	apical protein localization [GO:0045176]; basal protein localization [GO:0045175]; cell migration [GO:0016477]; cell migration involved in gastrulation [GO:0042074]; cell morphogenesis [GO:0000902]; cell projection assembly [GO:0030031]; cortical actin cytoskeleton organization [GO:0030866]; embryonic body morphogenesis [GO:0010172]; embryonic foregut morphogenesis [GO:0048617]; embryonic heart t…
Nudt2	AP4A_RAT	Q6PEC0	https://www.uniprot.org/uniprotkb/Q6PEC0/entry	Bis(5'-nucleosyl)-tetraphosphatase [asymmetrical] (EC 3.6.1.17) (Diadenosine 5',5'''-P1,P4-tetraphosphate asymmetrical hydrolase) (Ap4A hydrolase) (Ap4Aase) (Diadenosine tetraphosphatase) (Nucleoside diphosphate-linked moiety X motif 2) (Nudix motif 2)	0.68	(-)	(-)	(-)	phosphatase		AMP biosynthetic process [GO:0006167]; ATP biosynthetic process [GO:0006754]
Ogdh Ogdhl	ODO1_RAT	Q5XI78	https://www.uniprot.org/uniprotkb/Q5XI78/entry	2-oxoglutarate dehydrogenase complex component E1 (E1o) (OGDC-E1) (OGDH-E1) (EC 1.2.4.2) (2-oxoglutarate dehydrogenase, mitochondrial) (Alpha-ketoglutarate dehydrogenase) (Alpha-KGDH-E1) (Thiamine diphosphate (ThDP)-dependent 2-oxoglutarate dehydrogenase)	0.64	(-)	(-)	(-)	enzyme	mitochondrion, nucleus	2-oxoglutarate metabolic process [GO:0006103]; cerebellar cortex development [GO:0021695]; generation of precursor metabolites and energy [GO:0006091]; glycolytic process [GO:0006096]; hippocampus development [GO:0021766]; NADH metabolic process [GO:0006734]; olfactory bulb mitral cell layer development [GO:0061034]; pyramidal neuron development [GO:0021860]; striatum development [GO:0021756]; su…
Oxct1 Oxct Scot	SCOT1_RAT	B2GV06	https://www.uniprot.org/uniprotkb/B2GV06/entry	Succinyl-CoA:3-ketoacid coenzyme A transferase 1, mitochondrial (SCOT) (EC 2.8.3.5) (3-oxoacid CoA-transferase 1) (Somatic-type succinyl-CoA:3-oxoacid CoA-transferase) (SCOT-s) (Succinyl-CoA:3-oxoacid CoA transferase)	0.71	(-)	(-)	1.12	enzyme	mitochondrion	adipose tissue development [GO:0060612]; heart development [GO:0007507]; ketone body catabolic process [GO:0046952]; ketone body metabolic process [GO:1902224]; ketone catabolic process [GO:0042182]; positive regulation of insulin secretion involved in cellular response to glucose stimulus [GO:0035774]; response to activity [GO:0014823]; response to ethanol [GO:0045471]; response to hormone [GO:0…
Pafah1b1 Lis-1 Lis1 Pafaha	LIS1_RAT	P63004	https://www.uniprot.org/uniprotkb/P63004/entry	Platelet-activating factor acetylhydrolase IB subunit alpha (Lissencephaly-1 protein) (LIS-1) (PAF acetylhydrolase 45 kDa subunit) (PAF-AH 45 kDa subunit) (PAF-AH alpha) (PAFAH alpha)	0.81	(-)	(-)	(-)	enzyme	cytoplasm, cytoskeleton, centrosome	acrosome assembly [GO:0001675]; actin cytoskeleton organization [GO:0030036]; adult locomotory behavior [GO:0008344]; ameboidal-type cell migration [GO:0001667]; auditory receptor cell development [GO:0060117]; brain morphogenesis [GO:0048854]; cell migration [GO:0016477]; cerebral cortex development [GO:0021987]; cerebral cortex neuron differentiation [GO:0021895]; chemical synaptic transmission…
Park7	PARK7_RAT	O88767	https://www.uniprot.org/uniprotkb/O88767/entry	Parkinson disease protein 7 homolog (Contraception-associated protein 1) (Protein CAP1) (Fertility protein SP22) (Maillard deglycase) (Parkinsonism-associated deglycase) (Protein DJ-1) (DJ-1) (Protein/nucleic acid deglycase DJ-1) (EC 3.1.2.-, EC 3.5.1.-, EC 3.5.1.124)	(-)	(-)	-0.55	-1.22	enzyme	cell membrane, cytoplasm, nucleus, mitochondrion, ER	adult locomotory behavior [GO:0008344]; androgen receptor signaling pathway [GO:0030521]; autophagy [GO:0006914]; cellular detoxification of aldehyde [GO:0110095]; cellular detoxification of methylglyoxal [GO:0140041]; cellular response to glyoxal [GO:0036471]; cellular response to hydrogen peroxide [GO:0070301]; cellular response to hypoxia [GO:0071456]; cellular response to lipopolysaccharide […
Pc	PYC_RAT	P52873	https://www.uniprot.org/uniprotkb/P52873/entry	Pyruvate carboxylase, mitochondrial (EC 6.4.1.1) (Pyruvic carboxylase) (PCB)	(-)	-0.73	(-)	-0.62	enzyme	mitochondrion matrix	gluconeogenesis [GO:0006094]; lipid metabolic process [GO:0006629]; NADH metabolic process [GO:0006734]; NADP metabolic process [GO:0006739]; negative regulation of gene expression [GO:0010629]; oxaloacetate metabolic process [GO:0006107]; positive regulation by host of viral process [GO:0044794]; positive regulation of phospholipid biosynthetic process [GO:0071073]; pyruvate metabolic process [G…
Pcyt2	PCY2_RAT	O88637	https://www.uniprot.org/uniprotkb/O88637/entry	Ethanolamine-phosphate cytidylyltransferase (EC 2.7.7.14) (CTP:phosphoethanolamine cytidylyltransferase) (Phosphorylethanolamine transferase)	(-)	(-)	(-)	-0.65	enzyme	cytoplasm	phosphatidylethanolamine biosynthetic process [GO:0006646]
Pdha1	ODPA_RAT	P26284	https://www.uniprot.org/uniprotkb/P26284/entry	Pyruvate dehydrogenase E1 component subunit alpha, somatic form, mitochondrial (EC 1.2.4.1) (PDHE1-A type I)	-0.98	-0.80	(-)	-0.61	enzyme	mitochondrion matrix	acetyl-CoA biosynthetic process from pyruvate [GO:0006086]; glucose metabolic process [GO:0006006]; tricarboxylic acid cycle [GO:0006099]
Pdia3 Erp60 Grp58	PDIA3_RAT	P11598	https://www.uniprot.org/uniprotkb/P11598/entry	Protein disulfide-isomerase A3 (EC 5.3.4.1) (58 kDa glucose-regulated protein) (58 kDa microsomal protein) (p58) (Disulfide isomerase ER-60) (Endoplasmic reticulum resident protein 57) (ER protein 57) (ERp57) (Endoplasmic reticulum resident protein 60) (ER protein 60) (ERp60) (HIP-70) (Q-2)	0.79	(-)	(-)	0.77	peptidase	ER, ER lumen	adaptive immune response [GO:0002250]; cellular response to interleukin-7 [GO:0098761]; cellular response to nonylphenol [GO:1904148]; cellular response to transforming growth factor beta stimulus [GO:0071560]; cellular response to vitamin D [GO:0071305]; circadian rhythm [GO:0007623]; extrinsic apoptotic signaling pathway [GO:0097191]; peptide antigen assembly with MHC class I protein complex [G…
Pdia6 Cabp1 Txndc7	PDIA6_RAT	Q63081	https://www.uniprot.org/uniprotkb/Q63081/entry	Protein disulfide-isomerase A6 (EC 5.3.4.1) (Calcium-binding protein 1) (CaBP1) (Protein disulfide isomerase P5) (Thioredoxin domain-containing protein 7)	0.56	(-)	(-)	(-)	enzyme	ER lumen, cell membrane	IRE1-mediated unfolded protein response [GO:0036498]; negative regulation of IRE1-mediated unfolded protein response [GO:1903895]; platelet activation [GO:0030168]; platelet aggregation [GO:0070527]; protein folding [GO:0006457]; response to endoplasmic reticulum stress [GO:0034976]
Pdk1 Pdh	PDK1_RAT	Q63065	https://www.uniprot.org/uniprotkb/Q63065/entry	[Pyruvate dehydrogenase (acetyl-transferring)] kinase isozyme 1, mitochondrial (EC 2.7.11.2) (PDK p48) (Pyruvate dehydrogenase kinase isoform 1) (PDH kinase 1)	-0.51	(-)	(-)	(-)	kinase	mitochondrion matrix	cell population proliferation [GO:0008283]; cell surface receptor signaling pathway [GO:0007166]; hypoxia-inducible factor-1alpha signaling pathway [GO:0097411]; intrinsic apoptotic signaling pathway in response to oxidative stress [GO:0008631]; peptidyl-serine phosphorylation [GO:0018105]; regulation of acetyl-CoA biosynthetic process from pyruvate [GO:0010510]; regulation of glucose metabolic p…
Pgam2	PGAM2_RAT	P16290	https://www.uniprot.org/uniprotkb/P16290/entry	Phosphoglycerate mutase 2 (EC 5.4.2.11) (EC 5.4.2.4) (BPG-dependent PGAM 2) (Muscle-specific phosphoglycerate mutase) (Phosphoglycerate mutase isozyme M) (PGAM-M)	0.94	(-)	(-)	(-)	phosphatase	cytosol	canonical glycolysis [GO:0061621]; gluconeogenesis [GO:0006094]; glycolytic process [GO:0006096]; Notch signaling pathway [GO:0007219]; response to mercury ion [GO:0046689]; spermatogenesis [GO:0007283]; striated muscle contraction [GO:0006941]
Pgd	6PGD_RAT	P85968	https://www.uniprot.org/uniprotkb/P85968/entry	6-phosphogluconate dehydrogenase, decarboxylating (EC 1.1.1.44)	(-)	(-)	-0.50	(-)	enzyme	cytoplasm	D-gluconate catabolic process [GO:0046177]; D-gluconate metabolic process [GO:0019521]; NADP metabolic process [GO:0006739]; pentose biosynthetic process [GO:0019322]; pentose-phosphate shunt [GO:0006098]; pentose-phosphate shunt, oxidative branch [GO:0009051]
Pkm Pkm2 Pykm	KPYM_RAT	P11980	https://www.uniprot.org/uniprotkb/P11980/entry	Pyruvate kinase PKM (EC 2.7.1.40) (Pyruvate kinase muscle isozyme) (Threonine-protein kinase PKM2) (EC 2.7.11.1) (Tyrosine-protein kinase PKM2) (EC 2.7.10.2)	(-)	(-)	-0.73	(-)	kinase	cytoplasm, nucleus	animal organ regeneration [GO:0031100]; canonical glycolysis [GO:0061621]; cellular response to insulin stimulus [GO:0032869]; glucose metabolic process [GO:0006006]; glycolytic process [GO:0006096]; liver development [GO:0001889]; positive regulation of cytoplasmic translation [GO:2000767]; positive regulation of sprouting angiogenesis [GO:1903672]; programmed cell death [GO:0012501]; protein ho…
Pkm Pkm2 Pykm	KPYM_RAT	P11980	https://www.uniprot.org/uniprotkb/P11980/entry	Pyruvate kinase PKM (EC 2.7.1.40) (Pyruvate kinase muscle isozyme) (Threonine-protein kinase PKM2) (EC 2.7.11.1) (Tyrosine-protein kinase PKM2) (EC 2.7.10.2)	0.96	(-)	(-)	(-)	kinase	cytoplasm, nucleus	animal organ regeneration [GO:0031100]; canonical glycolysis [GO:0061621]; cellular response to insulin stimulus [GO:0032869]; glucose metabolic process [GO:0006006]; glycolytic process [GO:0006096]; liver development [GO:0001889]; positive regulation of cytoplasmic translation [GO:2000767]; positive regulation of sprouting angiogenesis [GO:1903672]; programmed cell death [GO:0012501]; protein ho…
Plg	PLMN_RAT	Q01177	https://www.uniprot.org/uniprotkb/Q01177/entry	Plasminogen (EC 3.4.21.7) [Cleaved into: Plasmin heavy chain A; Activation peptide; Angiostatin; Plasmin heavy chain A, short form; Plasmin light chain B]	0.86	(-)	(-)	0.78	peptidase	secreted	blood coagulation [GO:0007596]; extracellular matrix disassembly [GO:0022617]; fibrinolysis [GO:0042730]; labyrinthine layer blood vessel development [GO:0060716]; mononuclear cell migration [GO:0071674]; muscle cell cellular homeostasis [GO:0046716]; myoblast differentiation [GO:0045445]; negative regulation of cell-substrate adhesion [GO:0010812]; negative regulation of fibrinolysis [GO:0051918…
Pnp Np	PNPH_RAT	P85973	https://www.uniprot.org/uniprotkb/P85973/entry	Purine nucleoside phosphorylase (PNP) (EC 2.4.2.1) (Inosine phosphorylase) (Inosine-guanosine phosphorylase)	0.66	(-)	(-)	0.60	enzyme	cytoplasm	allantoin metabolic process [GO:0000255]; dAMP catabolic process [GO:0046059]; deoxyadenosine catabolic process [GO:0006157]; deoxyinosine catabolic process [GO:0006149]; immune response [GO:0006955]; IMP catabolic process [GO:0006204]; inosine catabolic process [GO:0006148]; nicotinamide riboside catabolic process [GO:0006738]; nucleobase-containing compound metabolic process [GO:0006139]; nucle…
Ppp2r2a	2ABA_RAT	P36876	https://www.uniprot.org/uniprotkb/P36876/entry	Serine/threonine-protein phosphatase 2A 55 kDa regulatory subunit B alpha isoform (PP2A subunit B isoform B55-alpha) (B55) (PP2A subunit B isoform BRA) (PP2A subunit B isoform PR55-alpha) (PP2A subunit B isoform R2-alpha) (PP2A subunit B isoform alpha)	(-)	(-)	(-)	0.54	phosphatase	cytosol, glutamatergic synapse, PP2A complex	protein dephosphorylation [GO:0006470]; regulation of chromosome segregation [GO:0051983]; response to morphine [GO:0043278]
Prkar1a	KAP0_RAT	P09456	https://www.uniprot.org/uniprotkb/P09456/entry	cAMP-dependent protein kinase type I-alpha regulatory subunit [Cleaved into: cAMP-dependent protein kinase type I-alpha regulatory subunit, N-terminally processed]	(-)	(-)	(-)	0.69	kinase	cell membrane	adenylate cyclase-activating G protein-coupled receptor signaling pathway [GO:0007189]; cardiac muscle cell proliferation [GO:0060038]; cellular response to glucagon stimulus [GO:0071377]; female meiotic nuclear division [GO:0007143]; heart development [GO:0007507]; mesoderm formation [GO:0001707]; negative regulation of activated T cell proliferation [GO:0046007]; negative regulation of cAMP/PKA…
Prpf19 Prp19	PRP19_RAT	Q9JMJ4	https://www.uniprot.org/uniprotkb/Q9JMJ4/entry	Pre-mRNA-processing factor 19 (EC 2.3.2.27) (Neuronal differentiation-related gene protein) (PRP19/PSO4 homolog) (RING-type E3 ubiquitin transferase PRP19)	(-)	-0.57	(-)	(-)	enzyme	nucleus, cytoplasm, cytoskeleton, spindle, lipid droplet	DNA damage checkpoint signaling [GO:0000077]; double-strand break repair via nonhomologous end joining [GO:0006303]; lipid biosynthetic process [GO:0008610]; mRNA splicing, via spliceosome [GO:0000398]; positive regulation of astrocyte differentiation [GO:0048711]; positive regulation of mRNA splicing, via spliceosome [GO:0048026]; positive regulation of neuron differentiation [GO:0045666]; prote…
Psmc1	PRS4_RAT	P62193	https://www.uniprot.org/uniprotkb/P62193/entry	26S proteasome regulatory subunit 4 (P26s4) (26S proteasome AAA-ATPase subunit RPT2) (Proteasome 26S subunit ATPase 1)	0.65	(-)	0.64	0.74	peptidase	cytoplasm, nucleus, membrane	proteasome-mediated ubiquitin-dependent protein catabolic process [GO:0043161]
Psmc2 Mss1	PRS7_RAT	Q63347	https://www.uniprot.org/uniprotkb/Q63347/entry	26S proteasome regulatory subunit 7 (26S proteasome AAA-ATPase subunit RPT1) (Proteasome 26S subunit ATPase 2)	(-)	(-)	0.96	(-)	peptidase	cytoplasm	proteasome-mediated ubiquitin-dependent protein catabolic process [GO:0043161]; ubiquitin-dependent protein catabolic process [GO:0006511]
Psmc3 Tbp1	PRS6A_RAT	Q63569	https://www.uniprot.org/uniprotkb/Q63569/entry	26S proteasome regulatory subunit 6A (26S proteasome AAA-ATPase subunit RPT5) (Proteasome 26S subunit ATPase 3) (Spermatogenic cell/sperm-associated Tat-binding protein homolog SATA) (Tat-binding protein 1) (TBP-1)	0.52	(-)	(-)	(-)	enzyme	cytoplasm, nucleus	blastocyst development [GO:0001824]; modulation by host of viral transcription [GO:0043921]; positive regulation of transcription by RNA polymerase II [GO:0045944]; proteasome-mediated ubiquitin-dependent protein catabolic process [GO:0043161]
Psme1	PSME1_RAT	Q63797	https://www.uniprot.org/uniprotkb/Q63797/entry	Proteasome activator complex subunit 1 (11S regulator complex subunit alpha) (REG-alpha) (Activator of multicatalytic protease subunit 1) (Proteasome activator 28 subunit alpha) (PA28a) (PA28alpha)	0.64	(-)	(-)	(-)	other	cytoplasm, nucleoplasm	antigen processing and presentation of exogenous antigen [GO:0019884]; regulation of G1/S transition of mitotic cell cycle [GO:2000045]; regulation of proteasomal protein catabolic process [GO:0061136]
Pygm	PYGM_RAT	P09812	https://www.uniprot.org/uniprotkb/P09812/entry	Glycogen phosphorylase, muscle form (EC 2.4.1.1) (Myophosphorylase)	(-)	0.69	(-)	(-)	enzyme	cytoplasm, sarcoplasmic reticulum	glycogen catabolic process [GO:0005980]; glycogen metabolic process [GO:0005977]; intracellular calcium ion homeostasis [GO:0006874]; response to cAMP [GO:0051591]; response to hypoxia [GO:0001666]
Pygm	PYGM_RAT	P09812	https://www.uniprot.org/uniprotkb/P09812/entry	Glycogen phosphorylase, muscle form (EC 2.4.1.1) (Myophosphorylase)	-0.56	(-)	(-)	(-)	enzyme	cytoplasm, sarcoplasmic reticulum	glycogen catabolic process [GO:0005980]; glycogen metabolic process [GO:0005977]; intracellular calcium ion homeostasis [GO:0006874]; response to cAMP [GO:0051591]; response to hypoxia [GO:0001666]
Rack1 Gnb2l1	RACK1_RAT	P63245	https://www.uniprot.org/uniprotkb/P63245/entry	Small ribosomal subunit protein RACK1 (Guanine nucleotide-binding protein subunit beta-2-like 1) (Receptor for activated C kinase) (Receptor of activated protein C kinase 1) (Receptor of activated protein kinase C 1) [Cleaved into: Small ribosomal subunit protein RACK1, N-terminally processed (Receptor of activated protein C kinase 1, N-terminally processed)]	0.71	(-)	(-)	0.78	enzyme	cell membrane, cytoplasm, nucleus, perikaryon, cell projection dendrite	cellular response to glucose stimulus [GO:0071333]; cellular response to growth factor stimulus [GO:0071363]; gastrulation [GO:0007369]; negative regulation of cell growth [GO:0030308]; negative regulation of gene expression [GO:0010629]; negative regulation of intrinsic apoptotic signaling pathway in response to hydrogen peroxide [GO:1903751]; negative regulation of phagocytosis [GO:0050765]; ne…
Sardh	SARDH_RAT	Q64380	https://www.uniprot.org/uniprotkb/Q64380/entry	Sarcosine dehydrogenase, mitochondrial (SarDH) (EC 1.5.8.3)	(-)	(-)	(-)	0.53	enzyme	mitochondrion matrix	choline catabolic process [GO:0042426]; glycine biosynthetic process [GO:0006545]; sarcosine catabolic process [GO:1901053]; tetrahydrofolate interconversion [GO:0035999]
Sars1 Sars	SYSC_RAT	Q6P799	https://www.uniprot.org/uniprotkb/Q6P799/entry	Serine--tRNA ligase, cytoplasmic (EC 6.1.1.11) (Seryl-tRNA synthetase) (SerRS) (Seryl-tRNA(Ser/Sec) synthetase)	0.75	(-)	(-)	(-)	enzyme	cytoplasm, nucleus	cytoplasmic translation [GO:0002181]; negative regulation of angiogenesis [GO:0016525]; negative regulation of transcription by RNA polymerase II [GO:0000122]; negative regulation of vascular endothelial growth factor production [GO:1904046]; selenocysteine incorporation [GO:0001514]; seryl-tRNA aminoacylation [GO:0006434]; tRNA modification [GO:0006400]
Septin8 Sept8	SEPT8_RAT	B0BNF1	https://www.uniprot.org/uniprotkb/B0BNF1/entry	Septin-8	(-)	-0.58	(-)	0.78	other	cytoplasm, cytoskeleton, synapse, cell projection, axon, vesicle	cytoskeleton-dependent cytokinesis [GO:0061640]; protein localization [GO:0008104]; regulation of intracellular protein transport [GO:0033157]; regulation of protein stability [GO:0031647]; regulation of SNARE complex assembly [GO:0035542]
Serpina3k Spin2b	SPA3K_RAT	P05545	https://www.uniprot.org/uniprotkb/P05545/entry	Serine protease inhibitor A3K (Serpin A3K) (CPI-21) (Contrapsin-like protease inhibitor 1) (GHR-P63) (Growth hormone-regulated proteinase inhibitor) (Kallikrein-binding protein) (KBP) (SPI-2.3) (Serine protease inhibitor 2) (SPI-2) (Thyroid hormone-regulated protein)	0.75	(-)	(-)	(-)	other	secreted	response to cytokine [GO:0034097]
Serpina3l Spin2a	SPA3L_RAT	P05544	https://www.uniprot.org/uniprotkb/P05544/entry	Serine protease inhibitor A3L (Serpin A3L) (CPI-23) (Contrapsin-like protease inhibitor 3) (Serine protease inhibitor 1) (SPI-1)	(-)	(-)	(-)	0.74	other	secreted	response to cytokine [GO:0034097]
Serpina3n Spin2c	SPA3N_RAT	P09006	https://www.uniprot.org/uniprotkb/P09006/entry	Serine protease inhibitor A3N (Serpin A3N) (CPI-26) (Contrapsin-like protease inhibitor 6) (SPI-2.2) (Serine protease inhibitor 3) (SPI-3)	(-)	(-)	(-)	0.62	other	secreted	cellular response to cAMP [GO:0071320]; cellular response to glucocorticoid stimulus [GO:0071385]; cellular response to interleukin-1 [GO:0071347]; cellular response to interleukin-6 [GO:0071354]; cellular response to type II interferon [GO:0071346]; response to bacterium [GO:0009617]; response to cytokine [GO:0034097]; response to lipopolysaccharide [GO:0032496]; response to peptide hormone [GO:…
Slmap	SLMAP_RAT	P0C219	https://www.uniprot.org/uniprotkb/P0C219/entry	Sarcolemmal membrane-associated protein	(-)	(-)	(-)	0.52	other	cell membrane, sarcolemma, cytoplasm, cytoskeleton,, microtubule organizing center, centrosome, mitochondrion membrane	negative regulation of hippo signaling [GO:0035331]; protein localization to plasma membrane [GO:0072659]; regulation of membrane depolarization during cardiac muscle cell action potential [GO:1900825]; regulation of sodium ion transmembrane transport [GO:1902305]
Tf	TRFE_RAT	P12346	https://www.uniprot.org/uniprotkb/P12346/entry	Serotransferrin (Transferrin) (Beta-1 metal-binding globulin) (Liver regeneration-related protein LRRG03) (Siderophilin)	0.71	0.76	(-)	0.84	transporter	secreted	actin filament organization [GO:0007015]; acute-phase response [GO:0006953]; antibacterial humoral response [GO:0019731]; apoptotic process [GO:0006915]; cellular response to cAMP [GO:0071320]; cellular response to follicle-stimulating hormone stimulus [GO:0071372]; cellular response to iron ion [GO:0071281]; ERK1 and ERK2 cascade [GO:0070371]; intracellular iron ion homeostasis [GO:0006879]; iro…
Tf	TRFE_RAT	P12346	https://www.uniprot.org/uniprotkb/P12346/entry	Serotransferrin (Transferrin) (Beta-1 metal-binding globulin) (Liver regeneration-related protein LRRG03) (Siderophilin)	(-)	-0.62	-0.50	(-)	transporter	secreted	actin filament organization [GO:0007015]; acute-phase response [GO:0006953]; antibacterial humoral response [GO:0019731]; apoptotic process [GO:0006915]; cellular response to cAMP [GO:0071320]; cellular response to follicle-stimulating hormone stimulus [GO:0071372]; cellular response to iron ion [GO:0071281]; ERK1 and ERK2 cascade [GO:0070371]; intracellular iron ion homeostasis [GO:0006879]; iro…
Tpm1 Alpha-tm Tpma	TPM1_RAT	P04692	https://www.uniprot.org/uniprotkb/P04692/entry	Tropomyosin alpha-1 chain (Alpha-tropomyosin) (Tropomyosin-1)	1.04	(-)	(-)	(-)	other	cytoplasm, cytoskeleton	actin filament capping [GO:0051693]; actin filament organization [GO:0007015]; cardiac muscle contraction [GO:0060048]; cellular response to reactive oxygen species [GO:0034614]; in utero embryonic development [GO:0001701]; muscle contraction [GO:0006936]; muscle filament sliding [GO:0030049]; negative regulation of cell migration [GO:0030336]; negative regulation of vascular associated smooth mu…
Tpm2	TPM2_RAT	P58775	https://www.uniprot.org/uniprotkb/P58775/entry	Tropomyosin beta chain (Beta-tropomyosin) (Tropomyosin-2)	2.37	(-)	(-)	(-)	other	cytoplasm, cytoskeleton	actin filament organization [GO:0007015]; muscle contraction [GO:0006936]
Tpm3 Tpm-5 Tpm5	TPM3_RAT	Q63610	https://www.uniprot.org/uniprotkb/Q63610/entry	Tropomyosin alpha-3 chain (Gamma-tropomyosin) (Tropomyosin-3) (Tropomyosin-5)	0.56	(-)	(-)	(-)	other	cytoplasm, cytoskeleton	actin filament organization [GO:0007015]; muscle contraction [GO:0006936]
Trim72 Mg53	TRI72_RAT	A0JPQ4	https://www.uniprot.org/uniprotkb/A0JPQ4/entry	Tripartite motif-containing protein 72 (EC 2.3.2.27) (Mitsugumin-53) (Mg53)	1.17	(-)	(-)	0.61	enzyme	cell membrane, sarcolemma, cytoplasmic vesicle membrane	exocytosis [GO:0006887]; innate immune response [GO:0045087]; muscle organ development [GO:0007517]; muscle system process [GO:0003012]; negative regulation of insulin receptor signaling pathway [GO:0046627]; negative regulation of insulin-like growth factor receptor signaling pathway [GO:0043569]; negative regulation of myotube differentiation [GO:0010832]; plasma membrane repair [GO:0001778]; p…
Tuba1a Tuba1	TBA1A_RAT	P68370	https://www.uniprot.org/uniprotkb/P68370/entry	Tubulin alpha-1A chain (EC 3.6.5.-) (Alpha-tubulin 1) (Tubulin alpha-1 chain) [Cleaved into: Detyrosinated tubulin alpha-1A chain]	(-)	(-)	(-)	1.13	other	cytoplasm, cytoskeleton	adult behavior [GO:0030534]; adult locomotory behavior [GO:0008344]; cellular response to calcium ion [GO:0071277]; centrosome cycle [GO:0007098]; cerebellar cortex morphogenesis [GO:0021696]; cerebral cortex development [GO:0021987]; dentate gyrus development [GO:0021542]; flagellated sperm motility [GO:0030317]; forebrain morphogenesis [GO:0048853]; gene expression [GO:0010467]; glial cell diff…
Txnl1 Trp	TXNL1_RAT	Q920J4	https://www.uniprot.org/uniprotkb/Q920J4/entry	Thioredoxin-like protein 1 (Thioredoxin-related protein)	0.74	(-)	(-)	(-)	enzyme	cytoplasm, nucleus
Txnrd2 Trxr2	TRXR2_RAT	Q9Z0J5	https://www.uniprot.org/uniprotkb/Q9Z0J5/entry	Thioredoxin reductase 2, mitochondrial (EC 1.8.1.9) (Thioredoxin reductase TR3)	0.69	(-)	(-)	0.88	enzyme	mitochondrion	cell redox homeostasis [GO:0045454]; heart development [GO:0007507]; hemopoiesis [GO:0030097]; protein-containing complex assembly [GO:0065003]; response to hydrogen peroxide [GO:0042542]; response to hyperoxia [GO:0055093]; response to oxygen radical [GO:0000305]; response to selenium ion [GO:0010269]; response to xenobiotic stimulus [GO:0009410]
Uba1 Ube1	UBA1_RAT	Q5U300	https://www.uniprot.org/uniprotkb/Q5U300/entry	Ubiquitin-like modifier-activating enzyme 1 (EC 6.2.1.45) (Ubiquitin-activating enzyme E1)	(-)	(-)	(-)	1.21	enzyme	cytoplasm, mitochondrion, nucleus	DNA damage response [GO:0006974]; protein ubiquitination [GO:0016567]; ubiquitin-dependent protein catabolic process [GO:0006511]
Uchl1	UCHL1_RAT	Q00981	https://www.uniprot.org/uniprotkb/Q00981/entry	Ubiquitin carboxyl-terminal hydrolase isozyme L1 (UCH-L1) (EC 3.4.19.12) (Neuron cytoplasmic protein 9.5) (PGP 9.5) (PGP9.5) (Ubiquitin thioesterase L1)	0.84	(-)	(-)	(-)	peptidase	cytoplasm, ER membrane	adult walking behavior [GO:0007628]; axon target recognition [GO:0007412]; axonal transport of mitochondrion [GO:0019896]; axonogenesis [GO:0007409]; cellular response to xenobiotic stimulus [GO:0071466]; eating behavior [GO:0042755]; male germ cell proliferation [GO:0002176]; muscle cell development [GO:0055001]; neuromuscular process [GO:0050905]; positive regulation of glycolytic process [GO:0…
Uchl3	UCHL3_RAT	Q91Y78	https://www.uniprot.org/uniprotkb/Q91Y78/entry	Ubiquitin carboxyl-terminal hydrolase isozyme L3 (UCH-L3) (EC 3.4.19.12) (Ubiquitin thioesterase L3)	0.58	(-)	(-)	(-)	peptidase	cytoplasm	adult walking behavior [GO:0007628]; cellular response to insulin stimulus [GO:0032869]; eating behavior [GO:0042755]; positive regulation of fat cell differentiation [GO:0045600]; protein catabolic process [GO:0030163]; protein deubiquitination [GO:0016579]; retina development in camera-type eye [GO:0060041]; ubiquitin-dependent protein catabolic process [GO:0006511]
Uqcrfs1	UCRI_RAT	P20788	https://www.uniprot.org/uniprotkb/P20788/entry	Cytochrome b-c1 complex subunit Rieske, mitochondrial (EC 7.1.1.8) (Complex III subunit 5) (Cytochrome b-c1 complex subunit 5) (Liver regeneration-related protein LRRGT00195) (Rieske iron-sulfur protein) (RISP) (Rieske protein UQCRFS1) (Ubiquinol-cytochrome c reductase iron-sulfur subunit) [Cleaved into: Cytochrome b-c1 complex subunit 9 (Su9) (Subunit 9) (8 kDa subunit 9) (Complex III subunit IX…	3.99	(-)	(-)	(-)	enzyme	mitochondrion inner membrane	mitochondrial electron transport, ubiquinol to cytochrome c [GO:0006122]; mitochondrial respiratory chain complex III assembly [GO:0034551]; respiratory electron transport chain [GO:0022904]; response to hormone [GO:0009725]; response to xenobiotic stimulus [GO:0009410]
Uqcrfs1	UCRI_RAT	P20788	https://www.uniprot.org/uniprotkb/P20788/entry	Cytochrome b-c1 complex subunit Rieske, mitochondrial (EC 7.1.1.8) (Complex III subunit 5) (Cytochrome b-c1 complex subunit 5) (Liver regeneration-related protein LRRGT00195) (Rieske iron-sulfur protein) (RISP) (Rieske protein UQCRFS1) (Ubiquinol-cytochrome c reductase iron-sulfur subunit) [Cleaved into: Cytochrome b-c1 complex subunit 9 (Su9) (Subunit 9) (8 kDa subunit 9) (Complex III subunit IX…	-0.60	(-)	(-)	(-)	enzyme	mitochondrion inner membrane	mitochondrial electron transport, ubiquinol to cytochrome c [GO:0006122]; mitochondrial respiratory chain complex III assembly [GO:0034551]; respiratory electron transport chain [GO:0022904]; response to hormone [GO:0009725]; response to xenobiotic stimulus [GO:0009410]
Vcl	VINC_RAT	P85972	https://www.uniprot.org/uniprotkb/P85972/entry	Vinculin (Metavinculin)	(-)	-1.16	-1.24	(-)	other	cell membrane, cell junction, adherens & focal adhesion, cytoplasm, cytoskeleton, sarcolemma, cell projection, podosome	adherens junction assembly [GO:0034333]; apical junction assembly [GO:0043297]; axon extension [GO:0048675]; cell adhesion [GO:0007155]; epithelial cell-cell adhesion [GO:0090136]; lamellipodium assembly [GO:0030032]; morphogenesis of an epithelium [GO:0002009]; protein localization to cell surface [GO:0034394]; regulation of cell migration [GO:0030334]; regulation of establishment of endothelial…
Vcl	VINC_RAT	P85972	https://www.uniprot.org/uniprotkb/P85972/entry	Vinculin (Metavinculin)	0.82	(-)	(-)	1.09	other	cell membrane, cell junction, adherens & focal adhesion, cytoplasm, cytoskeleton, sarcolemma, cell projection, podosome	adherens junction assembly [GO:0034333]; apical junction assembly [GO:0043297]; axon extension [GO:0048675]; cell adhesion [GO:0007155]; epithelial cell-cell adhesion [GO:0090136]; lamellipodium assembly [GO:0030032]; morphogenesis of an epithelium [GO:0002009]; protein localization to cell surface [GO:0034394]; regulation of cell migration [GO:0030334]; regulation of establishment of endothelial…
Vdac1 VDAC	VDAC1_RAT	Q9Z2L0	https://www.uniprot.org/uniprotkb/Q9Z2L0/entry	Non-selective voltage-gated ion channel VDAC1 (Outer mitochondrial membrane protein porin 1) (Voltage-dependent anion-selective channel protein 1) (VDAC-1) (rVDAC1)	(-)	(-)	0.71	(-)	ion channel	mitochondrion outer membrane	apoptotic process [GO:0006915]; behavioral fear response [GO:0001662]; calcium import into the mitochondrion [GO:0036444]; chemical synaptic transmission [GO:0007268]; epithelial cell differentiation [GO:0030855]; learning [GO:0007612]; lipid transport [GO:0006869]; mitochondrial calcium ion transmembrane transport [GO:0006851]; mitochondrial transmembrane transport [GO:1990542]; monoatomic anion…
Vdac2	VDAC2_RAT	P81155	https://www.uniprot.org/uniprotkb/P81155/entry	Non-selective voltage-gated ion channel VDAC2 (VDAC-2) (B36-VDAC) (Outer mitochondrial membrane protein porin 2)	1.06	(-)	0.63	1.31	ion channel	mitochondrion outer membrane	mitochondrial outer membrane permeabilization [GO:0097345]; mitochondrial transmembrane transport [GO:1990542]; monoatomic anion transport [GO:0006820]; negative regulation of intrinsic apoptotic signaling pathway [GO:2001243]; negative regulation of protein polymerization [GO:0032272]; phospholipid translocation [GO:0045332]
Vdac2	VDAC2_RAT	P81155	https://www.uniprot.org/uniprotkb/P81155/entry	Non-selective voltage-gated ion channel VDAC2 (VDAC-2) (B36-VDAC) (Outer mitochondrial membrane protein porin 2)	(-)	(-)	-0.60	(-)	ion channel	mitochondrion outer membrane	mitochondrial outer membrane permeabilization [GO:0097345]; mitochondrial transmembrane transport [GO:1990542]; monoatomic anion transport [GO:0006820]; negative regulation of intrinsic apoptotic signaling pathway [GO:2001243]; negative regulation of protein polymerization [GO:0032272]; phospholipid translocation [GO:0045332]
Vim	VIME_RAT	P31000	https://www.uniprot.org/uniprotkb/P31000/entry	Vimentin	(-)	(-)	(-)	1.22	other	cytoplasm, cytoskeleton, nucleus matrix, cell membrane	astrocyte development [GO:0014002]; Bergmann glial cell differentiation [GO:0060020]; cellular response to fibroblast growth factor stimulus [GO:0044344]; cellular response to lipopolysaccharide [GO:0071222]; cellular response to muramyl dipeptide [GO:0071225]; cellular response to type II interferon [GO:0071346]; decidualization [GO:0046697]; fat cell differentiation [GO:0045444]; intermediate f…
Wdr1	WDR1_RAT	Q5RKI0	https://www.uniprot.org/uniprotkb/Q5RKI0/entry	WD repeat-containing protein 1	1.22	(-)	(-)	(-)	other	cytoplasm, cytoskeleton, nucleus matrix, cell membrane	actin cytoskeleton organization [GO:0030036]; actin filament depolymerization [GO:0030042]; actin filament fragmentation [GO:0030043]; apical junction assembly [GO:0043297]; cortical cytoskeleton organization [GO:0030865]; establishment of planar polarity of follicular epithelium [GO:0042247]; locomotion [GO:0040011]; maintenance of epithelial cell apical/basal polarity [GO:0045199]; neutrophil m…
Ywhab	1433B_RAT	P35213	https://www.uniprot.org/uniprotkb/P35213/entry	14-3-3 protein beta/alpha (Prepronerve growth factor RNH-1) (Protein kinase C inhibitor protein 1) (KCIP-1) [Cleaved into: 14-3-3 protein beta/alpha, N-terminally processed]	0.55	(-)	(-)	(-)	other	cytoplasm	negative regulation of DNA-templated transcription [GO:0045892]; negative regulation of G protein-coupled receptor signaling pathway [GO:0045744]; protein localization [GO:0008104]; protein targeting [GO:0006605]; signal transduction [GO:0007165]
Ywhae	1433E_RAT	P62260	https://www.uniprot.org/uniprotkb/P62260/entry	14-3-3 protein epsilon (14-3-3E) (Mitochondrial import stimulation factor L subunit) (MSF L)	(-)	(-)	(-)	-0.87	other	nucleus, cytoplasm	cellular response to heat [GO:0034605]; cerebral cortex development [GO:0021987]; cytoplasmic pattern recognition receptor signaling pathway [GO:0002753]; hippocampus development [GO:0021766]; MAPK cascade [GO:0000165]; negative regulation of calcium ion export across plasma membrane [GO:1905913]; negative regulation of toll-like receptor signaling pathway [GO:0034122]; neuron migration [GO:00017…
