# Supplementary material for: 2-MCPD-Induced Effects in the Heart: Toxicological and Mechanistic Implications from Comparative Proteomic Analyses in Rats
Source: Molecules. 2026 Feb 17;31(4):692. doi: 10.3390/molecules31040692 (PMC12943361; doi:10.3390/molecules31040692)
Supplement: Supplementary file 1 [file molecules-31-00692-s001.zip › Supplemental_Table-S3_molecules-4070882_v2.xls]

## Sheet: 28d-10mg
© 2000-2025 QIAGEN. All rights reserved.
Ingenuity Toxicity Lists	-log(p-value)	Ratio	Molecules	Comment
Cardiac Necrosis/Cell Death	7,53E00	3,05E-02	ACTC1,APOA1,CAT,CAV3,DES,GSN,HADHA,HPX,HSPB1,MYH6,TRIM72
LXR/RXR Activation	6,6E00	5,38E-02	AHSG,APOA1,APOA4,ECHS1,GC,HPX,TF
Mitochondrial Dysfunction	6,56E00	2,81E-02	ACO2,ATP5F1A,ATP5F1B,CAT,DLAT,OGDH,PDHA1,TXNRD2,UQCRFS1,VDAC2
Negative Acute Phase Response Proteins	5,72E00	3,75E-01	AHSG,APOA1,TF
Cardiac Fibrosis	5,36E00	2,38E-02	ACTC1,APOA1,CAV3,DES,ECHS1,GSN,LMNA,MYH6,PLG
Cardiac Hypertrophy	5,14E00	2,24E-02	ACTC1,CAV3,CKMT2,CPT2,FHL2,GSN,MYH6,MYL3,TPM1
Fatty Acid Metabolism	4,38E00	4,31E-02	ACAT1,CPT2,ECH1,ECHS1,HADHA
Decreases Transmembrane Potential of Mitochondria and Mitochondrial Membrane	3,71E00	3,11E-02	CAT,ECHS1,HSPB1,PDK1,PKM
NRF2-mediated Oxidative Stress Response	3,54E00	2,2E-02	ACTA2,ACTC1,CAT,CBR1,ERP29,Gstm1
Acute Renal Failure Panel (Rat)	2,95E00	4,84E-02	ACTA2,ANXA1,ANXA3
Decreases Respiration of Mitochondria	2,8E00	1,11E-01	PGAM2,PKM
Long-term Renal Injury Anti-oxidative Response Panel (Rat)	2,8E00	1,11E-01	CAT,Gstm1
Renal Necrosis/Cell Death	2,61E00	1,12E-02	ANXA5,CAT,DCTN2,GSN,Gstm1,HSPB1,PKM,PLG
LPS/IL-1 Mediated Inhibition of RXR Function	2,47E00	1,64E-02	ALDH6A1,CAT,CPT2,ECSIT,Gstm1
Positive Acute Phase Response Proteins	2,36E00	6,67E-02	FGG,HPX
Increases Transmembrane Potential of Mitochondria and Mitochondrial Membrane	1,93E00	0.04	CAT,GSN
Oxidative Stress	1,82E00	3,51E-02	CAT,TXNRD2
Increases Cardiac Dilation	1,8E00	3,45E-02	LMNA,MYH6
Decreases Permeability Transition of Mitochondria and Mitochondrial Membrane	1,64E00	1,43E-01	OGDH
Aryl Hydrocarbon Receptor Signaling	1,64E00	1,63E-02	ALDH6A1,Gstm1,HSPB1
Liver Necrosis/Cell Death	1,42E00	1,04E-02	CAT,GSN,HADHA,PLG
Xenobiotic Metabolism Signaling	1,37E00	0.01	ALDH6A1,CAT,Gstm1,LTA4H
Increases Cardiac Proliferation	1,35E00	1,96E-02	LMNA,RACK1
Swelling of Mitochondria	1,32E00	6,67E-02	DES
Cholesterol Biosynthesis	1,29E00	6,25E-02	ACAT1
Increases Depolarization of Mitochondria and Mitochondrial Membrane	1,26E00	5,88E-02	PLG
TR/RXR Activation	1,16E00	1,53E-02	ENO1,MYH6
Increases Renal Damage	1,16E00	1,53E-02	GC,PKM
Renal Proximal Tubule Toxicity Biomarker Panel (Rat)	1,07E00	3,7E-02	HSPB1
Persistent Renal Ischemia-Reperfusion Injury (Mouse)	1,03E00	3,33E-02	HSPB1
Decreases Depolarization of Mitochondria and Mitochondrial Membrane	9,08E-01	2,5E-02	CAT
Increases Renal Proliferation	8,69E-01	1,03E-02	PKM,TPM2
FXR/RXR Activation	8,66E-01	1,02E-02	APOA1,Gstm1
PPARα/RXRα Activation	8,59E-01	1,01E-02	APOA1,PDIA3
Cell Cycle: G2/M DNA Damage Checkpoint Regulation	7,95E-01	1,89E-02	YWHAB
Hepatic Fibrosis	7,06E-01	6,47E-03	ACTA2,APOA1,TF
Liver Proliferation	5,96E-01	6,78E-03	PLG,TF
Mechanism of Gene Regulation by Peroxisome Proliferators via PPARα	5,7E-01	1,05E-02	APOA1
Increases Cardiac Dysfunction	5,1E-01	8,93E-03	PGAM2
Increases Liver Hepatitis	4,49E-01	7,52E-03	RACK1
Increases Liver Steatosis	3,57E-01	5,71E-03	ATP5F1A
RAR Activation	3,27E-01	4,16E-03	ANXA3,PDIA3

## Sheet: 90d-40mg
© 2000-2025 QIAGEN. All rights reserved.
Ingenuity Toxicity Lists	-log(p-value)	Ratio	Molecules	Comments
Mitochondrial Dysfunction	7,97E00	3,37E-02	ATP5F1A,ATP5F1B,ATP5F1C,CAT,CP,DLAT,DLD,PARK7,PDHA1,PRKAR1A,TXNRD2,VDAC2
Cardiac Necrosis/Cell Death	6,9E00	3,05E-02	CAT,DES,GSN,HADHA,HPX,HSPB1,MYBPC3,MYH6,PARK7,PRKAR1A,TRIM72
Fatty Acid Metabolism	6,53E00	6,03E-02	ACAA2,ACAT1,ALDH2,ECH1,ECI1,HADH,HADHA
LXR/RXR Activation	6,19E00	5,38E-02	AHSG,ALB,C3,GC,HADH,HPX,TF
Increases Transmembrane Potential of Mitochondria and Mitochondrial Membrane	5,89E00	0.1	CAT,GSN,HSPA4,Serpina3n (includes others),YWHAE
Negative Acute Phase Response Proteins	5,54E00	3,75E-01	AHSG,ALB,TF
Positive Acute Phase Response Proteins	5,31E00	1,33E-01	C3,CP,HP,HPX
NRF2-mediated Oxidative Stress Response	4,09E00	2,56E-02	ACTA2,CAT,CYGB,ERP29,FTL,HSP90AB1,HSP90B1
Renal Necrosis/Cell Death	3,42E00	1,4E-02	ALB,ANXA5,C3,CAT,GSN,HSP90B1,HSPA5,HSPB1,PARK7,PLG
Liver Necrosis/Cell Death	3,19E00	1,82E-02	ALDH2,C3,CAT,GSN,HADHA,PLG,Serpina3n (includes others)
Aryl Hydrocarbon Receptor Signaling	3,17E00	2,72E-02	ALDH2,ALDH6A1,HSP90AB1,HSP90B1,HSPB1
Xenobiotic Metabolism Signaling	3,09E00	1,75E-02	ALDH2,ALDH6A1,CAT,FTL,HSP90AB1,HSP90B1,PPP2R2A
PPARα/RXRα Activation	3,03E00	2,53E-02	GPD1,HSP90AB1,HSP90B1,PDIA3,PRKAR1A
TR/RXR Activation	2,81E00	3,05E-02	ENO1,HP,MYH6,MYH7
Long-term Renal Injury Anti-oxidative Response Panel (Rat)	2,68E00	1,11E-01	CAT,CP
Cardiac Fibrosis	2,5E00	1,59E-02	C3,DES,GSN,MYBPC3,MYH6,PLG
Decreases Transmembrane Potential of Mitochondria and Mitochondrial Membrane	2,48E00	2,48E-02	CAT,FH,HSPB1,IMMT
Cardiac Hypertrophy	2,37E00	1,49E-02	FHL2,GSN,MYBPC3,MYH6,MYH7,MYL2
Persistent Renal Ischemia-Reperfusion Injury (Mouse)	2,24E00	6,67E-02	C3,HSPB1
LPS/IL-1 Mediated Inhibition of RXR Function	2,22E00	1,64E-02	ACSF2,ALDH2,ALDH6A1,CAT,ECSIT
Increases Cardiac Proliferation	2,16E00	2,94E-02	HSPA5,PRKAR1A,RACK1
Oxidative Stress	1,71E00	3,51E-02	CAT,TXNRD2
Increases Cardiac Dilation	1,69E00	3,45E-02	MYBPC3,MYH6
Renal Safety Biomarker Panel (PSTC)	1,65E00	1,67E-01	ALB
Acute Renal Failure Panel (Rat)	1,64E00	3,23E-02	ACTA2,ANXA1
Decreases Permeability Transition of Mitochondria and Mitochondrial Membrane	1,58E00	1,43E-01	HSPA5
Hypoxia-Inducible Factor Signaling	1,54E00	2,86E-02	EIF2S1,HSP90AB1
Mechanism of Gene Regulation by Peroxisome Proliferators via PPARα	1,3E00	2,11E-02	HSP90AB1,PRKAR1A
Swelling of Mitochondria	1,26E00	6,67E-02	DES
Cholesterol Biosynthesis	1,23E00	6,25E-02	ACAT1
Increases Depolarization of Mitochondria and Mitochondrial Membrane	1,21E00	5,88E-02	PLG
Increases Renal Damage	1,06E00	1,53E-02	C3,GC
Increases Liver Hepatitis	1,04E00	1,5E-02	HSPA5,RACK1
Renal Proximal Tubule Toxicity Biomarker Panel (Rat)	1,01E00	3,7E-02	HSPB1
Liver Proliferation	9,95E-01	1,02E-02	C3,PLG,TF
Decreases Depolarization of Mitochondria and Mitochondrial Membrane	8,52E-01	2,5E-02	CAT
Increases Liver Steatosis	8,49E-01	1,14E-02	ATP5F1A,HSPA5
Cell Cycle: G2/M DNA Damage Checkpoint Regulation	7,4E-01	1,89E-02	YWHAE
PXR/RXR Activation	6,44E-01	1,47E-02	PRKAR1A
Hepatic Fibrosis	5,92E-01	6,47E-03	ACTA2,ALB,TF
Increases Cardiac Dysfunction	4,61E-01	8,93E-03	C3
Increases Glomerular Injury	2,64E-01	4,83E-03	C3
RAR Activation	2,64E-01	4,16E-03	PDIA3,PRKAR1A
Increases Liver Hyperplasia/Hyperproliferation	2,49E-01	4,59E-03	HSPA5
Hepatic Cholestasis	2,41E-01	4,44E-03	PRKAR1A

## Sheet: 90d-10mg
© 2000-2025 QIAGEN. All rights reserved.
Ingenuity Toxicity Lists	-log(p-value)	Ratio	Molecules	Comments
Mitochondrial Dysfunction	5,53E00	1,69E-02	ATP5F1A,DLAT,DLD,PARK7,VDAC1,VDAC2
Negative Acute Phase Response Proteins	4,44E00	2,5E-01	ALB,TF
Fatty Acid Metabolism	3,49E00	2,59E-02	ACAA2,ACAT1,HADHA
LXR/RXR Activation	3,34E00	2,31E-02	ALB,C3,TF
Positive Acute Phase Response Proteins	3,26E00	6,67E-02	C3,HP
Cardiac Necrosis/Cell Death	3,11E00	1,11E-02	ACTC1,HADHA,MYBPC3,PARK7
Cardiac Hypertrophy	2,94E00	9,95E-03	ACTC1,MYBPC3,MYH7,MYL3
Renal Necrosis/Cell Death	2,89E00	6,99E-03	ALB,C3,PARK7,PKM,VDAC1
Renal Safety Biomarker Panel (PSTC)	2,16E00	1,67E-01	ALB
Cardiac Fibrosis	2,03E00	7,94E-03	ACTC1,C3,MYBPC3
TR/RXR Activation	2	1,53E-02	HP,MYH7
Increases Renal Damage	2	1,53E-02	C3,PKM
Cholesterol Biosynthesis	1,74E00	6,25E-02	ACAT1
Decreases Respiration of Mitochondria	1,68E00	5,56E-02	PKM
Increases Renal Proliferation	1,67E00	1,03E-02	PKM,VDAC1
Persistent Renal Ischemia-Reperfusion Injury (Mouse)	1,47E00	3,33E-02	C3
Decreases Depolarization of Mitochondria and Mitochondrial Membrane	1,34E00	2,5E-02	VDAC1
Liver Proliferation	1,34E00	6,78E-03	C3,TF
Increases Transmembrane Potential of Mitochondria and Mitochondrial Membrane	1,25E00	0.02	HSPA4
Increases Cardiac Dilation	1,19E00	1,72E-02	MYBPC3
Liver Necrosis/Cell Death	1,14E00	5,21E-03	C3,HADHA
Hepatic Fibrosis	9,98E-01	4,31E-03	ALB,TF
Increases Cardiac Dysfunction	9,13E-01	8,93E-03	C3
Decreases Transmembrane Potential of Mitochondria and Mitochondrial Membrane	7,68E-01	6,21E-03	PKM
Increases Liver Steatosis	7,35E-01	5,71E-03	ATP5F1A
Aryl Hydrocarbon Receptor Signaling	7,15E-01	5,43E-03	ALDH6A1
Increases Glomerular Injury	6,69E-01	4,83E-03	C3
NRF2-mediated Oxidative Stress Response	5,65E-01	3,66E-03	ACTC1
LPS/IL-1 Mediated Inhibition of RXR Function	5,24E-01	3,28E-03	ALDH6A1
Xenobiotic Metabolism Signaling	4,29E-01	2,51E-03	ALDH6A1

## Sheet: 90d-2mg
© 2000-2025 QIAGEN. All rights reserved.
Ingenuity Toxicity Lists	-log(p-value)	Ratio	Molecules	Comment
Negative Acute Phase Response Proteins	4,97E00	2,5E-01	ALB,TF
Fatty Acid Metabolism	2,61E00	1,72E-02	ACAT1,HADHA
Hepatic Fibrosis	2,53E00	6,47E-03	ACTA2,ALB,TF
LXR/RXR Activation	2,52E00	1,54E-02	ALB,TF
Renal Safety Biomarker Panel (PSTC)	2,42E00	1,67E-01	ALB
Cholesterol Biosynthesis	1,99E00	6,25E-02	ACAT1
Mitochondrial Dysfunction	1,68E00	5,62E-03	GPX1,PDHA1
Cardiac Necrosis/Cell Death	1,67E00	5,54E-03	HADHA,MYH6
Cardiac Fibrosis	1,63E00	5,29E-03	GPX1,MYH6
Cardiac Hypertrophy	1,58E00	4,98E-03	MYH6,MYL3
Oxidative Stress	1,45E00	1,75E-02	GPX1
Increases Cardiac Dilation	1,44E00	1,72E-02	MYH6
Acute Renal Failure Panel (Rat)	1,41E00	1,61E-02	ACTA2
TR/RXR Activation	1,1E00	7,63E-03	MYH6
NRF2-mediated Oxidative Stress Response	7,96E-01	3,66E-03	ACTA2
Liver Proliferation	7,65E-01	3,39E-03	TF
Liver Necrosis/Cell Death	6,61E-01	2,6E-03	HADHA
Renal Necrosis/Cell Death	4,33E-01	1,4E-03	ALB
