# Supplementary material for: 2-MCPD-Induced Effects in the Heart: Toxicological and Mechanistic Implications from Comparative Proteomic Analyses in Rats
Source: Molecules. 2026 Feb 17;31(4):692. doi: 10.3390/molecules31040692 (PMC12943361; doi:10.3390/molecules31040692)
Supplement: Supplementary file 1 [file molecules-31-00692-s001.zip › Supplemental_Table-S4_IPA_pathway-related protein patterns.xls]

## Sheet: 28d-10mg
© 2000-2025 QIAGEN. All rights reserved.					Comment
Ingenuity Canonical Pathways	-log(p-value)	Ratio	z-score	Molecules
Mitochondrial protein degradation	1.2E01	1.02E-01	-0.632	ACAT1,ACO2,ATP5F1A,ATP5F1B,ECH1,GLUD1,OGDH,OXCT1,PDHA1,PDK1
Smooth Muscle Contraction	1.19E01	1.86E-01	2828	ACTA2,ANXA1,CAV3,TPM1,TPM2,TPM3,TRIM72,VCL
ABRA Signaling Pathway	1.09E01	1.02E-01	1000	ACTA2,ACTC1,CKMT2,GSN,MYL3,TPM1,TPM2,TPM3,VCL
Striated Muscle Contraction	1.06E01	1.94E-01	0.378	ACTC1,DES,MYH6,MYL3,TPM1,TPM2,TPM3
Response to elevated platelet cytosolic Ca2+	7.88E00	6.06E-02	2828	AHSG,ANXA5,APOA1,FGG,PLG,TF,VCL,WDR1
LXR/RXR Activation	6.6E00	5.38E-02	2449	AHSG,APOA1,APOA4,ECHS1,GC,HPX,TF
Valine Degradation I	6.29E00	0.2	1000	ALDH6A1,BCKDHA,ECHS1,HADHA
Branched-chain amino acid catabolism	6.2E00	1.9E-01	1000	ACAT1,ALDH6A1,BCKDHA,ECHS1
Dilated Cardiomyopathy Signaling Pathway	6.16E00	4.64E-02	1633	ACTA2,ACTC1,DES,LMNA,MYH6,MYL3,TPM1
Acute Phase Response Signaling	5.48E00	3.66E-02	1000	AHSG,APOA1,ECSIT,FGG,HPX,PLG,TF
Regulation of Insulin-like Growth Factor (IGF) transport and uptake by IGFBPs	5.46E00	4.84E-02	2449	AHSG,APOA1,FGG,PDIA6,PLG,TF
Ketolysis	5.25E00	2.73E-01	#NUM!	ACAT1,HADHA,OXCT1
Sirtuin Signaling Pathway	5.2E00	2.69E-02	1000	ATP5F1A,ATP5F1B,GLUD1,PDHA1,PDK1,PGAM2,UQCRFS1,VDAC2
Calcium Signaling	5.1E00	3.21E-02	#NUM!	ACTA2,ACTC1,MYH6,MYL3,TPM1,TPM2,TPM3
DHCR24 Signaling Pathway	5.1E00	4.2E-02	2449	AHSG,APOA1,APOA4,GC,HPX,TF
Regulation of mRNA stability by proteins that bind AU-rich elements	4.94E00	5.62E-02	2236	HSPB1,PSMC1,PSMC3,PSME1,YWHAB
Mitochondrial Dysfunction	4.73E00	2.32E-02	0.707	ACO2,ATP5F1A,ATP5F1B,DLAT,OGDH,PDHA1,UQCRFS1,VDAC2
Pyruvate metabolism	4.68E00	8.16E-02	-1000	DLAT,PDHA1,PDK1,PKM
Glutaryl-CoA Degradation	4.65E00	1.76E-01	#NUM!	ACAT1,CA1,HADHA
Isoleucine Degradation I	4.57E00	1.67E-01	#NUM!	ACAT1,ECHS1,HADHA
Neutrophil degranulation	4.56E00	1.89E-02	3000	AHSG,CAT,GSN,LTA4H,MVP,PKM,PNP,PSMC3,VCL
Post-translational protein phosphorylation	4.55E00	4.67E-02	2236	AHSG,APOA1,FGG,PDIA6,TF
Tryptophan Degradation III (Eukaryotic)	4.18E00	1.25E-01	#NUM!	ACAT1,CA1,HADHA
Warburg Effect Signaling Pathway	4.15E00	3.85E-02	0.447	GLUD1,GOT1,PDHA1,PDK1,PKM
Nuclear Cytoskeleton Signaling Pathway	4.04E00	2.71E-02	1633	ACTA2,ACTC1,DCTN2,DES,LMNA,LMNB1
Glycolysis I	3.93E00	1.03E-01	#NUM!	ENO1,PGAM2,PKM
Mitotic Metaphase and Anaphase	3.88E00	2.54E-02	2449	LMNA,LMNB1,PAFAH1B1,PSMC1,PSMC3,PSME1
Actin Cytoskeleton Signaling	3.82E00	2.48E-02	-0.816	ACTA2,ACTC1,GSN,MYH6,MYL3,VCL
Acetyl-CoA Biosynthesis I (Pyruvate Dehydrogenase Complex)	3.8E00	3.33E-01	#NUM!	DLAT,PDHA1
RAF/MAP kinase cascade	3.64E00	2.29E-02	#NUM!	FGG,PSMC1,PSMC3,PSME1,VCL,YWHAB
MAPK6/MAPK4 signaling	3.61E00	4.35E-02	#NUM!	HSPB1,PSMC1,PSMC3,PSME1
Deubiquitination	3.61E00	2.26E-02	2449	PSMC1,PSMC3,PSME1,UCHL1,UCHL3,VDAC2
Detoxification of Reactive Oxygen Species	3.61E00	8.11E-02	#NUM!	CAT,NUDT2,TXNRD2
Gene and protein expression by JAK-STAT signaling after IL-12 stimulation	3.61E00	8.11E-02	#NUM!	CA1,HNRNPF,LMNB1
NRF2-mediated Oxidative Stress Response	3.56E00	2.21E-02	#NUM!	ACTA2,ACTC1,CAT,CBR1,ERP29,Gstm1
Death Receptor Signaling	3.52E00	4.12E-02	0.000	ACTA2,ACTC1,HSPB1,LMNA
Protein Ubiquitination Pathway	3.49E00	2.15E-02	2449	HSPB1,PSMC1,PSMC3,PSME1,UCHL1,UCHL3
Tight Junction Signaling	3.48E00	2.76E-02	#NUM!	ACTA2,ACTC1,MYH6,MYL3,VCL
Mechanisms of Viral Exit from Host Cells	3.47E00	7.32E-02	#NUM!	ACTA2,ACTC1,LMNB1
ABC-family proteins mediated transport	3.42E00	3.88E-02	2000	APOA1,PSMC1,PSMC3,PSME1
Signaling by Retinoic Acid	3.33E00	6.52E-02	#NUM!	DLAT,PDHA1,PDK1
Ketone body metabolism	3.32E00	0.2	#NUM!	ACAT1,OXCT1
ILK Signaling	3.31E00	2.54E-02	-1342	ACTA2,ACTC1,MYH6,MYL3,VCL
Regulation of Actin-based Motility by Rho	3.3E00	3.6E-02	#NUM!	ACTA2,ACTC1,GSN,MYL3
Mitotic G2-G2/M phases	3.28E00	2.5E-02	2236	DCTN2,PAFAH1B1,PSMC1,PSMC3,PSME1
Clathrin-mediated Endocytosis Signaling	3.19E00	2.39E-02	#NUM!	ACTA2,ACTC1,APOA1,APOA4,TF
Apoptotic execution phase	3.17E00	5.77E-02	#NUM!	GSN,LMNA,LMNB1
Reversible hydration of carbon dioxide	3.16E00	1.67E-01	#NUM!	CA1,CA3
Ketogenesis	3.16E00	1.67E-01	#NUM!	ACAT1,HADHA
Regulation of Apoptosis	3.15E00	5.66E-02	#NUM!	PSMC1,PSMC3,PSME1
Somitogenesis	3.1E00	5.45E-02	#NUM!	PSMC1,PSMC3,PSME1
FAT10 Signaling Pathway	3.08E00	5.36E-02	#NUM!	PSMC1,PSMC3,PSME1
Guanosine Nucleotides Degradation III	3.02E00	1.43E-01	#NUM!	GDA,PNP
Metabolism of polyamines	3.01E00	5.08E-02	#NUM!	PSMC1,PSMC3,PSME1
NIK-->noncanonical NF-kB signaling	2.99E00	0.05	#NUM!	PSMC1,PSMC3,PSME1
Mevalonate Pathway I	2.9E00	1.25E-01	#NUM!	ACAT1,HADHA
Signaling by NOTCH4	2.9E00	2.82E-02	2000	ACTA2,PSMC1,PSMC3,PSME1
Mitochondrial protein import	2.89E00	4.62E-02	#NUM!	ACO2,ATP5F1A,ATP5F1B
Hedgehog ligand biogenesis	2.89E00	4.62E-02	#NUM!	PSMC1,PSMC3,PSME1
TNFR2 non-canonical NF-kB pathway	2.83E00	4.41E-02	#NUM!	PSMC1,PSMC3,PSME1
Hematoma Resolution Signaling Pathway	2.78E00	1.93E-02	1342	ANXA1,CA1,CAT,FGG,PLG
Remodeling of Epithelial Adherens Junctions	2.78E00	4.23E-02	#NUM!	ACTA2,ACTC1,VCL
Regulation of RUNX2 expression and activity	2.76E00	4.17E-02	#NUM!	PSMC1,PSMC3,PSME1
Maturation of TCA enzymes and regulation of TCA cycle	2.71E00	0.1	#NUM!	ACAT1,ACO2
Formation of ATP by chemiosmotic coupling	2.71E00	0.1	#NUM!	ATP5F1A,ATP5F1B
Purine Nucleotides Degradation II (Aerobic)	2.71E00	0.1	#NUM!	GDA,PNP
Superpathway of Geranylgeranyldiphosphate Biosynthesis I (via Mevalonate)	2.71E00	0.1	#NUM!	ACAT1,HADHA
Cellular response to hypoxia	2.69E00	3.95E-02	#NUM!	PSMC1,PSMC3,PSME1
Inhibition of ARE-Mediated mRNA Degradation Pathway	2.69E00	2.47E-02	#NUM!	PSMC1,PSMC3,PSME1,YWHAB
Cell Cycle Checkpoints	2.68E00	1.84E-02	2236	PAFAH1B1,PSMC1,PSMC3,PSME1,YWHAB
Citric acid cycle (TCA cycle)	2.67E00	9.52E-02	#NUM!	ACO2,OGDH
Maturity Onset Diabetes of Young (MODY) Signaling	2.66E00	3.85E-02	#NUM!	APOA1,APOA4,OGDH
Germ Cell-Sertoli Cell Junction Signaling	2.61E00	2.34E-02	#NUM!	ACTA2,ACTC1,GSN,VCL
TCA Cycle II (Eukaryotic)	2.59E00	8.7E-02	#NUM!	ACO2,OGDH
Huntington's Disease Signaling	2.58E00	1.74E-02	#NUM!	ATP5F1A,ATP5F1B,PSMC1,PSMC3,PSME1
Glucose metabolism	2.54E00	3.49E-02	#NUM!	ENO1,PGAM2,PKM
BAG2 Signaling Pathway	2.54E00	3.49E-02	#NUM!	PSMC1,PSMC3,PSME1
LPS/IL-1 Mediated Inhibition of RXR Function	2.51E00	1.68E-02	#NUM!	ALDH6A1,CAT,CPT2,ECSIT,Gstm1
Regulation of mitotic cell cycle	2.51E00	3.41E-02	#NUM!	PSMC1,PSMC3,PSME1
Amyloid fiber formation	2.51E00	3.41E-02	#NUM!	APOA1,APOA4,GSN
Tuberculosis Latent Signaling Pathway	2.48E00	3.33E-02	#NUM!	ACAT1,GLUD1,OGDH
Degradation of beta-catenin by the destruction complex	2.47E00	3.3E-02	#NUM!	PSMC1,PSMC3,PSME1
Macrophage Classical Activation Signaling Pathway	2.46E00	2.13E-02	1000	ACO2,DLAT,PDHA1,PKM
Transcriptional regulation by RUNX3	2.4E00	3.12E-02	#NUM!	PSMC1,PSMC3,PSME1
VEGF Signaling	2.39E00	3.09E-02	#NUM!	ACTA2,ACTC1,VCL
S100 Family Signaling Pathway	2.37E00	1.02E-02	-0.707	ANXA1,ATP5F1A,ATP5F1B,PDIA3,PLG,TPM1,TPM2,TPM3
Gluconeogenesis I	2.36E00	6.67E-02	#NUM!	ENO1,PGAM2
S Phase	2.35E00	0.03	#NUM!	PSMC1,PSMC3,PSME1
Apelin Cardiomyocyte Signaling Pathway	2.35E00	0.03	#NUM!	CAT,MYL3,PDIA3
Superpathway of Cholesterol Biosynthesis	2.33E00	6.45E-02	#NUM!	ACAT1,HADHA
DNA Replication Pre-Initiation	2.31E00	2.88E-02	#NUM!	PSMC1,PSMC3,PSME1
Integrin Signaling	2.29E00	1.9E-02	#NUM!	ACTA2,ACTC1,GSN,VCL
Paxillin Signaling	2.28E00	2.83E-02	#NUM!	ACTA2,ACTC1,VCL
Cristae formation	2.28E00	6.06E-02	#NUM!	ATP5F1A,ATP5F1B
Oxidative Phosphorylation	2.26E00	2.78E-02	#NUM!	ATP5F1A,ATP5F1B,UQCRFS1
Fatty Acid β-oxidation I	2.25E00	5.88E-02	#NUM!	ECHS1,HADHA
Nucleotide catabolism	2.23E00	5.71E-02	#NUM!	GDA,PNP
Coagulation System	2.23E00	5.71E-02	#NUM!	FGG,PLG
RHOGDI Signaling	2.22E00	1.82E-02	#NUM!	ACTA2,ACTC1,MYH6,MYL3
Hedgehog 'off' state	2.2E00	2.63E-02	#NUM!	PSMC1,PSMC3,PSME1
Agranulocyte Adhesion and Diapedesis	2.19E00	1.79E-02	#NUM!	ACTA2,ACTC1,MYH6,MYL3
β-alanine Degradation I	2.18E00	0.5	#NUM!	ALDH6A1
Glutamate Biosynthesis II	2.18E00	0.5	#NUM!	GLUD1
Glutamate Degradation X	2.18E00	0.5	#NUM!	GLUD1
Mitochondrial Fatty Acid Beta-Oxidation	2.18E00	5.41E-02	#NUM!	ECHS1,HADHA
Regulation of lipid metabolism by PPARalpha	2.14E00	2.52E-02	#NUM!	APOA1,CPT2,FHL2
Synthesis of DNA	2.12E00	2.46E-02	#NUM!	PSMC1,PSMC3,PSME1
RHOA Signaling	2.11E00	2.44E-02	#NUM!	ACTA2,ACTC1,MYL3
TCR signaling	2.08E00	2.38E-02	#NUM!	PSMC1,PSMC3,PSME1
MyD88:MAL(TIRAP) cascade initiated on plasma membrane	2.07E00	4.76E-02	#NUM!	ECSIT,FGG
Class I MHC mediated antigen processing and presentation	2.07E00	1.31E-02	2236	FGG,PDIA3,PSMC1,PSMC3,PSME1
Neddylation	2.05E00	1.63E-02	2000	PSMC1,PSMC3,PSME1,UCHL3
Interleukin-1 family signaling	2.05E00	2.33E-02	#NUM!	PSMC1,PSMC3,PSME1
Retinoid metabolism and transport	2.03E00	4.55E-02	#NUM!	APOA1,APOA4
Mitotic G1 phase and G1/S transition	2.02E00	2.27E-02	#NUM!	PSMC1,PSMC3,PSME1
Centrosomal KIAA0586 Signaling Pathway	2.02E00	2.27E-02	#NUM!	PSMC1,PSMC3,PSME1
L-cysteine Degradation III	2.01E00	3.33E-01	#NUM!	GOT1
Xanthine and Xanthosine Salvage	2.01E00	3.33E-01	#NUM!	PNP
Glutamate Degradation II	2.01E00	3.33E-01	#NUM!	GOT1
Aspartate Biosynthesis	2.01E00	3.33E-01	#NUM!	GOT1
Ferroptosis Signaling Pathway	1.98E00	2.19E-02	#NUM!	HSPB1,TF,VDAC2
XBP1(S) activates chaperone genes	1.96E00	4.17E-02	#NUM!	LMNA,PDIA6
Ribosomal Quality Control Signaling Pathway	1.95E00	1.52E-02	2000	PSMC1,PSMC3,PSME1,RACK1
Neutrophil Extracellular Trap Signaling Pathway	1.94E00	1.22E-02	0.447	ATP5F1A,ATP5F1B,PDIA3,UQCRFS1,VDAC2
Estrogen Receptor Signaling	1.94E00	1.22E-02	0.000	ATP5F1A,ATP5F1B,MYL3,PDIA3,UQCRFS1
Signaling by Rho Family GTPases	1.93E00	1.5E-02	0.000	ACTA2,ACTC1,DES,MYL3
Hedgehog 'on' state	1.92E00	2.08E-02	#NUM!	PSMC1,PSMC3,PSME1
C-type lectin receptors (CLRs)	1.91E00	2.07E-02	#NUM!	PSMC1,PSMC3,PSME1
Iron homeostasis signaling pathway	1.91E00	2.07E-02	#NUM!	ACO2,HPX,TF
2-ketoglutarate Dehydrogenase Complex	1.88E00	2.5E-01	#NUM!	OGDH
Branched-chain α-keto acid Dehydrogenase Complex	1.88E00	2.5E-01	#NUM!	BCKDHA
Guanine and Guanosine Salvage I	1.88E00	2.5E-01	#NUM!	PNP
Adenine and Adenosine Salvage I	1.88E00	2.5E-01	#NUM!	PNP
Rapoport-Luebering Glycolytic Shunt	1.88E00	2.5E-01	#NUM!	PGAM2
L-cysteine Degradation I	1.88E00	2.5E-01	#NUM!	GOT1
PTEN Regulation	1.87E00	0.02	#NUM!	PSMC1,PSMC3,PSME1
Transcriptional regulation by RUNX1	1.86E00	1.97E-02	#NUM!	PSMC1,PSMC3,PSME1
KEAP1-NFE2L2 pathway	1.86E00	1.97E-02	#NUM!	PSMC1,PSMC3,PSME1
Meiotic synapsis	1.85E00	3.64E-02	#NUM!	LMNA,LMNB1
Microautophagy Signaling Pathway	1.81E00	1.89E-02	#NUM!	PSMC1,PSMC3,PSME1
Glutathione Redox Reactions II	1.79E00	0.2	#NUM!	PDIA3
RHO GTPase cycle	1.78E00	1.11E-02	1342	ACTC1,DDX39B,LMNB1,TPM3,TXNL1
Senescence Pathway	1.76E00	1.33E-02	-2000	CAT,DLAT,PDHA1,PDK1
MSP-RON Signaling Pathway	1.75E00	3.23E-02	#NUM!	ACTA2,ACTC1
Signaling by the B Cell Receptor (BCR)	1.73E00	1.76E-02	#NUM!	PSMC1,PSMC3,PSME1
Mitochondrial biogenesis	1.72E00	3.12E-02	#NUM!	ATP5F1B,GLUD1
Peroxisomal protein import	1.72E00	3.12E-02	#NUM!	CAT,ECH1
Serotonin Receptor Signaling	1.71E00	1.06E-02	0.447	ACAT1,CAV3,FGG,PDIA3,PDK1
Arginine Biosynthesis IV	1.71E00	1.67E-01	#NUM!	GLUD1
Creatine-phosphate Biosynthesis	1.71E00	1.67E-01	#NUM!	CKMT2
Selenocysteine Biosynthesis II (Archaea and Eukaryotes)	1.71E00	1.67E-01	#NUM!	SARS1
Parkinson's Signaling Pathway	1.69E00	1.27E-02	0.000	ACTA2,ACTC1,ALDH6A1,UCHL1
Agrin Interactions at Neuromuscular Junction	1.67E00	2.94E-02	#NUM!	ACTA2,ACTC1
Aryl Hydrocarbon Receptor Signaling	1.65E00	1.64E-02	#NUM!	ALDH6A1,Gstm1,HSPB1
Erythrocytes take up oxygen and release carbon dioxide	1.64E00	1.43E-01	#NUM!	CA1
Arsenate Detoxification I (Glutaredoxin)	1.64E00	1.43E-01	#NUM!	PNP
Thioredoxin Pathway	1.64E00	1.43E-01	#NUM!	TXNRD2
Aspartate Degradation II	1.64E00	1.43E-01	#NUM!	GOT1
Gap Junction Signaling	1.61E00	1.19E-02	0.000	ACTA2,ACTC1,PDIA3,VDAC2
Hepatic Fibrosis / Hepatic Stellate Cell Activation	1.59E00	1.56E-02	#NUM!	ACTA2,MYH6,MYL3
Production of Nitric Oxide and Reactive Oxygen Species in Macrophages	1.59E00	1.56E-02	#NUM!	APOA1,APOA4,CAT
Superoxide Radicals Degradation	1.58E00	1.25E-01	#NUM!	CAT
Adenine and Adenosine Salvage III	1.58E00	1.25E-01	#NUM!	PNP
Purine Ribonucleosides Degradation to Ribose-1-phosphate	1.58E00	1.25E-01	#NUM!	PNP
Plasma lipoprotein assembly, remodeling, and clearance	1.58E00	2.63E-02	#NUM!	APOA1,APOA4
Leukocyte Extravasation Signaling	1.58E00	1.55E-02	#NUM!	ACTA2,ACTC1,VCL
TCF dependent signaling in response to WNT	1.56E00	1.52E-02	#NUM!	PSMC1,PSMC3,PSME1
Caveolar-mediated Endocytosis Signaling	1.55E00	2.53E-02	#NUM!	ACTA2,ACTC1
Malate-aspartate shuttle	1.53E00	1.11E-01	#NUM!	GOT1
Beta-catenin independent WNT signaling	1.52E00	1.46E-02	#NUM!	PSMC1,PSMC3,PSME1
Fc epsilon receptor (FCERI) signaling	1.51E00	1.46E-02	#NUM!	PSMC1,PSMC3,PSME1
HIF1α Signaling	1.49E00	1.43E-02	#NUM!	PKM,RACK1,TF
Creatine metabolism	1.49E00	0.1	#NUM!	CKMT2
Protein lipoylation	1.49E00	0.1	#NUM!	DLAT
Calcium Transport I	1.49E00	0.1	#NUM!	ANXA5
Glycogen Degradation II	1.49E00	0.1	#NUM!	PYGM
Cachexia Signaling Pathway	1.48E00	1.09E-02	2000	FGG,PSMC1,PSMC3,PSME1
Respiratory electron transport	1.47E00	2.27E-02	#NUM!	ETFA,UQCRFS1
NAP1L1 Transcription Regulation Signaling Pathway	1.46E00	2.25E-02	#NUM!	DLAT,PDHA1
Erythrocytes take up carbon dioxide and release oxygen	1.45E00	9.09E-02	#NUM!	CA1
Aspartate and asparagine metabolism	1.45E00	9.09E-02	#NUM!	GOT1
Xenobiotic Metabolism PXR Signaling Pathway	1.44E00	1.36E-02	#NUM!	ALDH6A1,CAT,Gstm1
Fcγ Receptor-mediated Phagocytosis in Macrophages and Monocytes	1.42E00	2.15E-02	#NUM!	ACTA2,ACTC1
Vitamin D (calciferol) metabolism	1.41E00	8.33E-02	#NUM!	GC
Oleate Biosynthesis II (Animals)	1.41E00	8.33E-02	#NUM!	ALDH6A1
Glycogen Degradation III	1.41E00	8.33E-02	#NUM!	PYGM
Immunogenic Cell Death Signaling Pathway	1.41E00	2.11E-02	#NUM!	ANXA1,PDIA3
Crosstalk between Dendritic Cells and Natural Killer Cells	1.38E00	2.04E-02	#NUM!	ACTA2,ACTC1
Xenobiotic Metabolism CAR Signaling Pathway	1.38E00	1.29E-02	#NUM!	ALDH6A1,Gstm1,RACK1
Protein Kinase A Signaling	1.38E00	1.01E-02	#NUM!	MYL3,PDIA3,PYGM,YWHAB
Dissolution of Fibrin Clot	1.38E00	7.69E-02	#NUM!	PLG
Mitochondrial calcium ion transport	1.38E00	7.69E-02	#NUM!	VDAC2
EIF2 Signaling	1.36E00	1.26E-02	#NUM!	ACTA2,ACTC1,EIF3I
Carnitine metabolism	1.35E00	7.14E-02	#NUM!	CPT2
Metabolism of nitric oxide: NOS3 activation and regulation	1.35E00	7.14E-02	#NUM!	DDAH1
Glutamate and glutamine metabolism	1.35E00	7.14E-02	#NUM!	GLUD1
Mitotic Prophase	1.34E00	1.92E-02	#NUM!	LMNA,LMNB1
Pancreatic Secretion Signaling Pathway	1.33E00	1.23E-02	#NUM!	CA1,CA3,PDIA3
Signaling by ROBO receptors	1.32E00	1.22E-02	#NUM!	PSMC1,PSMC3,PSME1
Glucocorticoid Receptor Signaling	1.32E00	8.33E-03	#NUM!	ANXA1,ATP5F1A,ATP5F1B,FGG,UQCRFS1
Sertoli Cell-Sertoli Cell Junction Signaling	1.32E00	1.21E-02	#NUM!	ACTA2,ACTC1,VCL
Synthesis of Prostaglandins (PG) and Thromboxanes (TX)	1.32E00	6.67E-02	#NUM!	CBR1
Urate Biosynthesis/Inosine 5'-phosphate Degradation	1.32E00	6.67E-02	#NUM!	PNP
Phenylalanine Degradation IV (Mammalian, via Side Chain)	1.32E00	6.67E-02	#NUM!	GOT1
Hepatic Fibrosis Signaling Pathway	1.31E00	9.62E-03	0.000	ACTA2,MYL3,PDK1,TF
Xenobiotic Metabolism AHR Signaling Pathway	1.3E00	1.83E-02	#NUM!	ALDH6A1,Gstm1
Rap1 signalling	1.29E00	6.25E-02	#NUM!	YWHAB
Granzyme B Signaling	1.29E00	6.25E-02	#NUM!	LMNB1
Extrinsic Prothrombin Activation Pathway	1.29E00	6.25E-02	#NUM!	FGG
Leukotriene Biosynthesis	1.29E00	6.25E-02	#NUM!	LTA4H
Binding and Uptake of Ligands by Scavenger Receptors	1.26E00	1.75E-02	#NUM!	APOA1,HPX
Adenosine Nucleotides Degradation II	1.26E00	5.88E-02	#NUM!	PNP
Cardiac Hypertrophy Signaling	1.26E00	1.15E-02	#NUM!	HSPB1,MYL3,PDIA3
Antioxidant Action of Vitamin C	1.24E00	1.71E-02	#NUM!	PDIA3,TXNRD2
Virus Entry via Endocytic Pathways	1.23E00	1.67E-02	#NUM!	ACTA2,ACTC1
Glyoxylate metabolism and glycine degradation	1.22E00	5.26E-02	#NUM!	OGDH
FOXO-mediated transcription	1.22E00	5.26E-02	#NUM!	YWHAB
Mitochondrial L-carnitine Shuttle Pathway	1.22E00	5.26E-02	#NUM!	CPT2
Proteasomal PSMD10 Signaling Pathway	1.21E00	1.63E-02	#NUM!	PSMC1,PSMC3
Signaling by Hippo	1.2E00	0.05	#NUM!	YWHAB
Asparagine N-linked glycosylation	1.19E00	1.6E-02	#NUM!	PDIA3,PSMC1
Insulin Secretion Signaling Pathway	1.19E00	1.08E-02	#NUM!	DLAT,PDHA1,PDIA3
Eicosanoid Signaling	1.18E00	1.06E-02	#NUM!	HSPB1,LTA4H,PDIA3
Oxytocin Signaling Pathway	1.17E00	1.05E-02	#NUM!	HSPB1,MYH6,MYL3
TR/RXR Activation	1.16E00	1.53E-02	#NUM!	ENO1,MYH6
Regulation of TLR by endogenous ligand	1.16E00	4.55E-02	#NUM!	FGG
14-3-3-mediated Signaling	1.15E00	1.52E-02	#NUM!	PDIA3,YWHAB
Nucleotide salvage	1.14E00	4.35E-02	#NUM!	PNP
Atherosclerosis Signaling	1.13E00	1.47E-02	#NUM!	APOA1,APOA4
SNARE Signaling Pathway	1.12E00	1.45E-02	#NUM!	MYH6,MYL3
Reelin Signaling in Neurons	1.12E00	1.45E-02	#NUM!	PAFAH1B1,PDK1
Vitamin-C Transport	1.12E00	4.17E-02	#NUM!	TXNRD2
GABAergic Receptor Signaling Pathway (Enhanced)	1.11E00	1.43E-02	#NUM!	GLUD1,GOT1
MyD88 cascade initiated on plasma membrane	1.1E00	0.04	#NUM!	ECSIT
Glycogen metabolism	1.1E00	0.04	#NUM!	PYGM
Complex III assembly	1.1E00	0.04	#NUM!	UQCRFS1
MSP-RON Signaling in Cancer Cells Pathway	1.09E00	1.4E-02	#NUM!	ACTA2,YWHAB
Ethanol Degradation IV	1.09E00	3.85E-02	#NUM!	CAT
Semaphorin Neuronal Repulsive Signaling Pathway	1.07E00	1.36E-02	#NUM!	DPYSL2,MYL3
Integrin signaling	1.07E00	3.7E-02	#NUM!	FGG
Sulfur amino acid metabolism	1.05E00	3.57E-02	#NUM!	GOT1
MTOR signalling	1.05E00	3.57E-02	#NUM!	YWHAB
RHO GTPases activate PKNs	1.05E00	3.57E-02	#NUM!	YWHAB
Factors Promoting Cardiogenesis in Vertebrates	1.05E00	1.32E-02	#NUM!	MYH6,PDIA3
Paracetamol ADME	1.04E00	3.45E-02	#NUM!	CNDP2
Pulmonary Fibrosis Idiopathic Signaling Pathway	1.03E00	9.2E-03	#NUM!	ACTA2,ACTC1,PLG
Glutaminergic Receptor Signaling Pathway (Enhanced)	1.03E00	9.2E-03	#NUM!	GLUD1,GOT1,PDIA3
Protein ubiquitination	1.03E00	3.33E-02	#NUM!	UCHL3
FOXO-mediated transcription of oxidative stress, metabolic and neuronal genes	1.03E00	3.33E-02	#NUM!	CAT
Epithelial Adherens Junction Signaling	1.02E00	1.27E-02	#NUM!	VCL,YWHAB
Xenobiotic Metabolism Signaling	1.01E00	9.04E-03	#NUM!	ALDH6A1,CAT,Gstm1
MyD88 dependent cascade initiated on endosome	1.01E00	3.23E-02	#NUM!	ECSIT
Ubiquinol-10 Biosynthesis (Eukaryotic)	1.01E00	3.23E-02	#NUM!	BCKDHA
Necroptosis Signaling Pathway	9.97E-01	1.23E-02	#NUM!	GLUD1,VDAC2
Activation of Matrix Metalloproteinases	9.87E-01	3.03E-02	#NUM!	PLG
Aldosterone Signaling in Epithelial Cells	9.62E-01	1.17E-02	#NUM!	HSPB1,PDIA3
Superpathway of Methionine Degradation	9.4E-01	2.7E-02	#NUM!	GOT1
tRNA Charging	9.29E-01	2.63E-02	#NUM!	SARS1
Formation of Fibrin Clot (Clotting Cascade)	9.18E-01	2.56E-02	#NUM!	FGG
Mitophagy	9.08E-01	2.5E-02	#NUM!	VDAC2
D-myo-inositol (1,4,5,6)-Tetrakisphosphate Biosynthesis	8.91E-01	1.06E-02	#NUM!	CA3,NUDT2
D-myo-inositol (3,4,5,6)-tetrakisphosphate Biosynthesis	8.91E-01	1.06E-02	#NUM!	CA3,NUDT2
Intrinsic Prothrombin Activation Pathway	8.79E-01	2.33E-02	#NUM!	FGG
Antigen Presentation Pathway	8.79E-01	2.33E-02	#NUM!	PDIA3
FXR/RXR Activation	8.69E-01	1.03E-02	#NUM!	APOA1,Gstm1
Arachidonic acid metabolism	8.6E-01	2.22E-02	#NUM!	LTA4H
PPARα/RXRα Activation	8.59E-01	1.01E-02	#NUM!	APOA1,PDIA3
3-phosphoinositide Degradation	8.52E-01	0.01	#NUM!	CA3,NUDT2
Heme signaling	8.43E-01	2.13E-02	#NUM!	APOA1
Cilium Assembly	8.38E-01	9.8E-03	#NUM!	DCTN2,PAFAH1B1
Intra-Golgi and retrograde Golgi-to-ER traffic	8.38E-01	9.8E-03	#NUM!	DCTN2,PAFAH1B1
D-myo-inositol-5-phosphate Metabolism	8.38E-01	9.8E-03	#NUM!	CA3,NUDT2
Mitotic Prometaphase	8.35E-01	9.76E-03	#NUM!	DCTN2,PAFAH1B1
Role of Tissue Factor in Cancer	8.25E-01	9.62E-03	#NUM!	FGG,PDIA6
Glutathione-mediated Detoxification	8.1E-01	1.96E-02	#NUM!	Gstm1
Cell Cycle: G2/M DNA Damage Checkpoint Regulation	8.1E-01	1.96E-02	#NUM!	YWHAB
3-phosphoinositide Biosynthesis	8.02E-01	9.3E-03	#NUM!	CA3,NUDT2
Spliceosomal Cycle	7.95E-01	1.89E-02	#NUM!	DDX39B
ERK/MAPK Signaling	7.86E-01	9.09E-03	#NUM!	HSPB1,YWHAB
Intrinsic Pathway for Apoptosis	7.8E-01	1.82E-02	#NUM!	YWHAB
Sensory processing of sound by outer hair cells of the cochlea	7.8E-01	1.82E-02	#NUM!	GSN
Thrombin Signaling	7.77E-01	8.97E-03	#NUM!	MYL3,PDIA3
DNA Damage/Telomere Stress Induced Senescence	7.73E-01	1.79E-02	#NUM!	LMNB1
HSP90 chaperone cycle for steroid hormone receptors in the presence of ligand	7.66E-01	1.75E-02	#NUM!	DCTN2
TNF signaling	7.66E-01	1.75E-02	#NUM!	RACK1
Signaling by PDGF	7.59E-01	1.72E-02	#NUM!	PLG
Cancer Drug Resistance by Drug Efflux	7.59E-01	1.72E-02	#NUM!	PDK1
Semaphorin Signaling in Neurons	7.52E-01	1.69E-02	#NUM!	DPYSL2
Iron uptake and transport	7.46E-01	1.67E-02	#NUM!	TF
Sertoli Cell-Germ Cell Junction Signaling Pathway (Enhanced)	7.39E-01	8.47E-03	#NUM!	ACTA2,ACTC1
Superpathway of Inositol Phosphate Compounds	7.25E-01	8.3E-03	#NUM!	CA3,NUDT2
Cellular Effects of Sildenafil (Viagra)	7.23E-01	5.84E-03	-1000	ACTA2,ACTC1,MYH6,MYL3
IL-12 Signaling and Production in Macrophages	7.23E-01	8.26E-03	#NUM!	APOA1,APOA4
Semaphorin interactions	7.2E-01	1.56E-02	#NUM!	DPYSL2
UFMylation Signaling Pathway	7.2E-01	1.56E-02	#NUM!	PDK1
WNT/Ca+ pathway	7.08E-01	1.52E-02	#NUM!	PDIA3
Cyclophilin Signaling Pathway	7.04E-01	8.03E-03	#NUM!	PDIA6,VDAC2
Ribavirin ADME	7.03E-01	1.49E-02	#NUM!	PNP
Docosahexaenoic Acid (DHA) Signaling	6.99E-01	7.97E-03	#NUM!	CAT,PDIA3
Complex I biogenesis	6.97E-01	1.47E-02	#NUM!	ECSIT
Phospholipases	6.97E-01	1.47E-02	#NUM!	PDIA3
GM-CSF Signaling	6.86E-01	1.43E-02	#NUM!	RACK1
Glioma Invasiveness Signaling	6.8E-01	1.41E-02	#NUM!	PLG
Translocation of SLC2A4 (GLUT4) to the plasma membrane	6.75E-01	1.39E-02	#NUM!	YWHAB
Signaling by FGFR2	6.69E-01	1.37E-02	#NUM!	HNRNPF
Melatonin Signaling	6.64E-01	1.35E-02	#NUM!	PDIA3
ERK5 Signaling	6.64E-01	1.35E-02	#NUM!	YWHAB
Extra-nuclear estrogen signaling	6.59E-01	1.33E-02	#NUM!	HSPB1
Granzyme A Signaling	6.59E-01	1.33E-02	#NUM!	LMNB1
GPCR-Mediated Integration of Enteroendocrine Signaling Exemplified by an L Cell	6.54E-01	1.32E-02	#NUM!	PDIA3
Circadian Rhythm Signaling	6.52E-01	7.41E-03	#NUM!	PDIA3,RACK1
Leptin Signaling in Obesity	6.49E-01	1.3E-02	#NUM!	PDIA3
HIPPO signaling	6.49E-01	1.3E-02	#NUM!	YWHAB
Toll-like Receptor Signaling	6.49E-01	1.3E-02	#NUM!	ECSIT
Thyroid Cancer Signaling	6.44E-01	1.28E-02	#NUM!	PDK1
IL-17A Signaling in Fibroblasts	6.34E-01	1.25E-02	#NUM!	ACTA2
Degradation of the extracellular matrix	6.3E-01	1.23E-02	#NUM!	PLG
Signaling by NTRK1 (TRKA)	6.3E-01	1.23E-02	#NUM!	YWHAB
Axonal Guidance Signaling	6.16E-01	5.8E-03	#NUM!	DPYSL2,MYL3,PDIA3
Integrin cell surface interactions	6.11E-01	1.18E-02	#NUM!	FGG
TP53 Regulates Metabolic Genes	6.11E-01	1.18E-02	#NUM!	YWHAB
Processing of Capped Intron-Containing Pre-mRNA	6.11E-01	6.94E-03	#NUM!	DDX39B,HNRNPF
PDGF Signaling	6.03E-01	1.15E-02	#NUM!	CAV3
Regulation of Cellular Mechanics by Calpain Protease	5.94E-01	1.12E-02	#NUM!	VCL
Cardiac Hypertrophy Signaling (Enhanced)	5.85E-01	5.59E-03	#NUM!	HSPB1,PDIA3,PDK1
Unfolded protein response	5.82E-01	1.09E-02	#NUM!	PDIA6
RANK Signaling in Osteoclasts	5.78E-01	1.08E-02	#NUM!	GSN
Apelin Adipocyte Signaling Pathway	5.74E-01	1.06E-02	#NUM!	CAT
Autism Signaling Pathway	5.68E-01	6.47E-03	#NUM!	ALDH6A1,BCKDHA
IL-1 Signaling	5.58E-01	1.02E-02	#NUM!	ECSIT
UVA-Induced MAPK Signaling	5.58E-01	1.02E-02	#NUM!	PDIA3
Cellular response to heat stress	5.47E-01	9.9E-03	#NUM!	HSPB1
Neuropathic Pain Signaling in Dorsal Horn Neurons	5.47E-01	9.9E-03	#NUM!	PDIA3
COPI-mediated anterograde transport	5.44E-01	9.8E-03	#NUM!	DCTN2
mRNA 3 Prime End Processing Signaling Pathway	5.44E-01	9.8E-03	#NUM!	HNRNPF
TRIM21 Intracellular Antibody Signaling Pathway	5.43E-01	5.29E-03	#NUM!	PSMC1,PSMC3,PSME1
Cargo recognition for clathrin-mediated endocytosis	5.33E-01	9.52E-03	#NUM!	TF
IGF-1 Signaling	5.33E-01	9.52E-03	#NUM!	YWHAB
Myelination Signaling Pathway	5.32E-01	6.1E-03	#NUM!	LMNB1,PDK1
Apoptosis Signaling	5.3E-01	9.43E-03	#NUM!	LMNA
Signaling by VEGF	5.26E-01	9.35E-03	#NUM!	HSPB1
Phase II - Conjugation of compounds	5.2E-01	9.17E-03	#NUM!	CNDP2
Interleukin-4 and Interleukin-13 signaling	5.13E-01	9.01E-03	#NUM!	ANXA1
α-Adrenergic Signaling	5.13E-01	9.01E-03	#NUM!	PYGM
Sleep NREM Signaling Pathway	4.97E-01	8.62E-03	#NUM!	YWHAB
Amyotrophic Lateral Sclerosis Signaling	4.94E-01	8.55E-03	#NUM!	CAT
PAK Signaling	4.91E-01	8.47E-03	#NUM!	MYL3
Sphingosine-1-phosphate Signaling	4.88E-01	8.4E-03	#NUM!	PDIA3
GPCR-Mediated Nutrient Sensing in Enteroendocrine Cells	4.88E-01	8.4E-03	#NUM!	PDIA3
Synaptic Long Term Potentiation	4.74E-01	8.06E-03	#NUM!	PDIA3
L1CAM interactions	4.74E-01	8.06E-03	#NUM!	DPYSL2
p38 MAPK Signaling	4.74E-01	8.06E-03	#NUM!	HSPB1
Glycerophospholipid biosynthesis	4.62E-01	7.81E-03	#NUM!	HADHA
MHC class II antigen presentation	4.62E-01	7.81E-03	#NUM!	DCTN2
GP6 Signaling Pathway	4.62E-01	7.81E-03	#NUM!	FGG
Clathrin-mediated endocytosis	4.6E-01	7.75E-03	#NUM!	TF
IL-6 Signaling	4.6E-01	7.75E-03	#NUM!	HSPB1
G Beta Gamma Signaling	4.57E-01	7.69E-03	#NUM!	CAV3
Neuroprotective Role of THOP1 in Alzheimer's Disease	4.57E-01	7.69E-03	#NUM!	PLG
Gα12/13 Signaling	4.46E-01	7.46E-03	#NUM!	MYL3
P2Y Purinergic Receptor Signaling Pathway	4.46E-01	7.46E-03	#NUM!	PDIA3
RHO GTPases Activate Formins	4.31E-01	7.14E-03	#NUM!	PAFAH1B1
Ephrin A Signaling	4.31E-01	7.14E-03	#NUM!	MYL3
Bone Mineralization Signaling Pathway	4.22E-01	6.94E-03	#NUM!	PDIA3
Selenoamino acid metabolism	4.17E-01	6.85E-03	#NUM!	SARS1
RNA Polymerase II Transcription	4.08E-01	6.67E-03	#NUM!	DDX39B
Eukaryotic Translation Initiation	4.08E-01	6.67E-03	#NUM!	EIF3I
Endocannabinoid Neuronal Synapse Pathway	4.08E-01	6.67E-03	#NUM!	PDIA3
NAD Signaling Pathway	4.06E-01	6.62E-03	#NUM!	ETFA
WNT/SHH Axonal Guidance Signaling Pathway	4.06E-01	6.62E-03	#NUM!	YWHAB
Type II Diabetes Mellitus Signaling	4.03E-01	6.58E-03	#NUM!	PKM
IL-10 Signaling	3.97E-01	6.45E-03	#NUM!	PKM
Xenobiotic Metabolism General Signaling Pathway	3.78E-01	6.1E-03	#NUM!	Gstm1
CXCR4 Signaling	3.7E-01	5.95E-03	#NUM!	MYL3
Glioblastoma Multiforme Signaling	3.65E-01	5.85E-03	#NUM!	PDIA3
G alpha (q) signalling events	3.59E-01	5.75E-03	#NUM!	ANXA1
Netrin Signaling	3.57E-01	5.71E-03	#NUM!	DPYSL2
Dopamine-DARPP32 Feedback in cAMP Signaling	3.52E-01	5.62E-03	#NUM!	PDIA3
Hepatitis B Chronic Liver Pathogenesis Signaling Pathway	3.34E-01	5.32E-03	#NUM!	VDAC2
Regulation of eIF4 and p70S6K Signaling	3.34E-01	5.32E-03	#NUM!	EIF3I
Endothelin-1 Signaling	3.25E-01	5.15E-03	#NUM!	PDIA3
CDX Gastrointestinal Cancer Signaling Pathway	3.2E-01	5.08E-03	#NUM!	CA1
Synaptic Long Term Depression	3.18E-01	5.05E-03	#NUM!	PDIA3
Acetylcholine Receptor Signaling Pathway	3.18E-01	5.05E-03	#NUM!	PDIA3
Adrenergic Receptor Signaling Pathway (Enhanced)	3.18E-01	5.05E-03	#NUM!	PDIA3
PI3K/AKT Signaling	3.15E-01	0.005	#NUM!	YWHAB
Adrenomedullin signaling pathway	3.12E-01	4.95E-03	#NUM!	PDIA3
Sheddase Signaling Pathway	3.09E-01	4.9E-03	#NUM!	PLG
Cilia Biogenesis Signaling Pathway	3.09E-01	4.9E-03	#NUM!	YWHAB
mTOR Signaling	2.95E-01	4.67E-03	#NUM!	EIF3I
HER-2 Signaling in Breast Cancer	2.77E-01	4.41E-03	#NUM!	PDK1
Role of Osteoblasts, Osteoclasts and Chondrocytes in Rheumatoid Arthritis	2.75E-01	4.37E-03	#NUM!	GSN
Role of NFAT in Cardiac Hypertrophy	2.75E-01	4.37E-03	#NUM!	PDIA3
Osteoarthritis Pathway	2.63E-01	4.2E-03	#NUM!	ANXA5
Orexin Signaling Pathway	2.59E-01	4.13E-03	#NUM!	PDIA3
AMPK Signaling	2.56E-01	4.1E-03	#NUM!	CPT2
Tuberculosis Active Signaling Pathway	2.55E-01	4.08E-03	#NUM!	RACK1
Wound Healing Signaling Pathway	2.51E-01	4.02E-03	#NUM!	ACTA2
TEC Kinase Signaling	2.44E-01	3.46E-03	#NUM!	ACTA2,ACTC1
p70S6K Signaling	2.42E-01	3.44E-03	#NUM!	PDIA3,YWHAB
Sperm Motility	2.42E-01	3.89E-03	#NUM!	PDIA3
G alpha (i) signalling events	2.41E-01	3.88E-03	#NUM!	ANXA1
Chronic Myeloid Leukemia Signaling	2.18E-01	3.56E-03	#NUM!	PDIA3
Opioid Signaling Pathway	2.18E-01	3.56E-03	#NUM!	PDK1
CLEAR Signaling Pathway	2.14E-01	3.51E-03	#NUM!	YWHAB
Irritable Bowel Syndrome Signaling Pathway	2.1E-01	3.46E-03	#NUM!	MYL3
Histone Modification Signaling Pathway	2.01E-01	3.33E-03	#NUM!	YWHAB
Pathogen Induced Cytokine Storm Signaling Pathway	0	2.62E-03	#NUM!	FGG
Role of Osteoclasts in Rheumatoid Arthritis Signaling Pathway	0	3.15E-03	#NUM!	GSN
Chaperone Mediated Autophagy Signaling Pathway	0	3.14E-03	#NUM!	PSME1,UCHL1
Class A/1 (Rhodopsin-like receptors)	0	3.01E-03	#NUM!	ANXA1
Lung Ionic Balance Signaling Pathway	0	1.92E-03	#NUM!	PDIA3
Zn Homeostasis Signaling Pathway	0	9.2E-04	#NUM!	ANXA1
Dendritic Cell Maturation	0	1.65E-03	#NUM!	PDIA3
Lipid Antigen Presentation by CD1	0	2.42E-03	#NUM!	PDIA3
CREB Signaling in Neurons	0	1.62E-03	#NUM!	PDIA3
CDC42 Signaling	0	1.73E-03	#NUM!	MYL3
Phospholipase C Signaling	0	8.9E-04	#NUM!	MYL3
Role of Macrophages, Fibroblasts and Endothelial Cells in Rheumatoid Arthritis	0	2.97E-03	#NUM!	PDIA3
NUR77 Signaling in T Lymphocytes	0	1.93E-03	#NUM!	PDK1
PI3K Signaling in B Lymphocytes	0	1.69E-03	#NUM!	PDIA3
T Cell Receptor Signaling	0	1.61E-03	#NUM!	PDK1
G-Protein Coupled Receptor Signaling	0	1.4E-03	#NUM!	MYL3
Phagosome Formation	0	2.83E-03	#NUM!	MYH6,MYL3
T Cell Exhaustion Signaling Pathway	0	1.76E-03	#NUM!	PDK1
Synaptogenesis Signaling Pathway	0	3.16E-03	#NUM!	PAFAH1B1
Systemic Lupus Erythematosus in T Cell Signaling Pathway	0	1.55E-03	#NUM!	PDK1

## Sheet: 90d-40mg
© 2000-2025 QIAGEN. All rights reserved.					Comment
Ingenuity Canonical Pathways	-log(p-value)	Ratio	z-score	Molecules
Mitochondrial protein degradation	1.46E01	1.22E-01	0.577	ACAT1,ALDH2,ATP5F1A,ATP5F1B,ATP5F1C,DLD,ECH1,ECI1,FH,HADH,OXCT1,PDHA1
Response to elevated platelet cytosolic Ca2+	8.73E00	6.82E-02	3000	ACTN1,AHSG,ALB,ALDOA,ANXA5,HSPA5,PLG,TF,VCL
Acute Phase Response Signaling	8.53E00	5.24E-02	0.816	AHSG,ALB,C3,CP,ECSIT,FTL,HP,HPX,PLG,TF
Glutaryl-CoA Degradation	8.38E00	2.94E-01	-2000	ACAA2,ACAT1,HADH,HADHA,PARK7
Mitochondrial Fatty Acid Beta-Oxidation	8.28E00	1.62E-01	-0.816	ACAA2,ACSF2,DECR1,ECI1,HADH,HADHA
Valine Degradation I	7.99E00	2.5E-01	0.447	ALDH6A1,BCKDHA,DLD,HADHA,HIBADH
Branched-chain amino acid catabolism	7.87E00	2.38E-01	0.447	ACAT1,ALDH6A1,BCKDHA,DLD,HIBADH
Tryptophan Degradation III (Eukaryotic)	7.55E00	2.08E-01	-2000	ACAA2,ACAT1,HADH,HADHA,PARK7
Ketolysis	7.21E00	3.64E-01	#NUM!	ACAA2,ACAT1,HADHA,OXCT1
Immunogenic Cell Death Signaling Pathway	7.13E00	7.37E-02	2449	ANXA1,HSP90AB1,HSP90B1,Hspa1a/Hspa1b,HSPA4,HSPA5,PDIA3
Fatty Acid β-oxidation I	6.75E00	1.47E-01	-1000	ACAA2,ACSF2,ECI1,HADH,HADHA
Striated Muscle Contraction	6.62E00	1.39E-01	1342	DES,MYBPC3,MYH6,MYL2,VIM
Regulation of Insulin-like Growth Factor (IGF) transport and uptake by IGFBPs	6.33E00	5.65E-02	2646	AHSG,ALB,C3,CP,HSP90B1,PLG,TF
Isoleucine Degradation I	6.25E00	2.22E-01	#NUM!	ACAA2,ACAT1,DLD,HADHA
Smooth Muscle Contraction	6.22E00	1.16E-01	2236	ACTA2,ALDH2,ANXA1,TRIM72,VCL
LXR/RXR Activation	6.19E00	5.38E-02	2449	AHSG,ALB,C3,GC,HADH,HPX,TF
Mitochondrial Dysfunction	6.12E00	2.9E-02	0.707	ATP5F1A,ATP5F1B,ATP5F1C,CP,DLAT,DLD,PARK7,PDHA1,PRKAR1A,VDAC2
ILK Signaling	6.07E00	4.06E-02	0.000	ACTA2,ACTN1,MYH6,MYH7,MYL2,PPP2R2A,VCL,VIM
Acetyl-CoA Biosynthesis I (Pyruvate Dehydrogenase Complex)	5.98E00	0.5	#NUM!	DLAT,DLD,PDHA1
Pyruvate metabolism	5.93E00	1.02E-01	-0.447	DLAT,DLD,LDHB,PC,PDHA1
Dilated Cardiomyopathy Signaling Pathway	5.76E00	4.64E-02	0.447	ACTA2,DES,MYBPC3,MYH6,MYH7,MYL2,PRKAR1A
Post-translational protein phosphorylation	5.48E00	5.61E-02	2449	AHSG,ALB,C3,CP,HSP90B1,TF
Actin Cytoskeleton Signaling	5.41E00	3.31E-02	0.816	ACTA2,ACTN1,GSN,MYH6,MYH7,MYL2,NCKAP1,VCL
Tight Junction Signaling	5.23E00	3.87E-02	#NUM!	ACTA2,MYH6,MYH7,MYL2,PPP2R2A,PRKAR1A,VCL
Cristae formation	5.14E00	1.21E-01	1000	ATP5F1A,ATP5F1B,ATP5F1C,IMMT
Cachexia Signaling Pathway	4.96E00	2.45E-02	1414	ALB,EIF2S1,HSP90AB1,HSP90B1,Hspa1a/Hspa1b,HSPA4,HSPA5,PRKAR1A,PSMC1
Insulin Secretion Signaling Pathway	4.96E00	2.87E-02	0.707	DLAT,DLD,EIF2S1,EIF4A2,PC,PDHA1,PDIA3,PRKAR1A
Ketogenesis	4.95E00	2.5E-01	#NUM!	ACAA2,ACAT1,HADHA
Neutrophil degranulation	4.87E00	2.1E-02	2530	AHSG,ALDOA,C3,CAT,FTL,GSN,HP,HSP90AB1,PNP,VCL
Role of PKR in Interferon Induction and Antiviral Response	4.84E00	4.35E-02	-2236	EIF2S1,HSP90AB1,HSP90B1,Hspa1a/Hspa1b,HSPA4,HSPA5
HIF1α Signaling	4.81E00	3.33E-02	0.000	Hspa1a/Hspa1b,HSPA4,HSPA5,LDHB,RACK1,TF,VIM
Glucocorticoid Receptor Signaling	4.77E00	1.83E-02	#NUM!	ANXA1,ATP5F1A,ATP5F1B,ATP5F1C,HP,HSP90AB1,HSP90B1,Hspa1a/Hspa1b,HSPA4,HSPA5,PC
Sirtuin Signaling Pathway	4.76E00	2.69E-02	0.000	ATP5F1A,ATP5F1B,ATP5F1C,CYGB,LDHB,PDHA1,TUBA1A,VDAC2
DHCR24 Signaling Pathway	4.76E00	4.2E-02	2449	AHSG,ALB,C3,GC,HPX,TF
Mevalonate Pathway I	4.55E00	1.88E-01	#NUM!	ACAA2,ACAT1,HADHA
VEGF Signaling	4.47E00	5.15E-02	#NUM!	ACTA2,ACTN1,EIF2S1,VCL,YWHAE
eNOS Signaling	4.46E00	3.73E-02	#NUM!	HSP90AB1,HSP90B1,Hspa1a/Hspa1b,HSPA4,HSPA5,PRKAR1A
Cellular response to heat stress	4.38E00	4.95E-02	2236	HSP90AB1,HSPA4,HSPA5,HSPB1,YWHAE
Aldosterone Signaling in Epithelial Cells	4.32E00	3.51E-02	#NUM!	HSP90AB1,HSP90B1,HSPA4,HSPA5,HSPB1,PDIA3
Formation of ATP by chemiosmotic coupling	4.25E00	1.5E-01	#NUM!	ATP5F1A,ATP5F1B,ATP5F1C
Superpathway of Geranylgeranyldiphosphate Biosynthesis I (via Mevalonate)	4.25E00	1.5E-01	#NUM!	ACAA2,ACAT1,HADHA
Hematoma Resolution Signaling Pathway	4.23E00	2.7E-02	0.447	ANXA1,C3,CAT,CYGB,FTL,PLG,TUBA1A
Citric acid cycle (TCA cycle)	4.18E00	1.43E-01	#NUM!	DLD,FH,IDH3B
Endoplasmic Reticulum Stress Pathway	4.18E00	1.43E-01	#NUM!	EIF2S1,HSP90B1,HSPA5
Binding and Uptake of Ligands by Scavenger Receptors	4.13E00	4.39E-02	2236	ALB,FTL,HP,HPX,HSP90B1
Chaperone Mediated Autophagy	4.12E00	1.36E-01	#NUM!	HSP90AB1,PARK7,VIM
NRF2-mediated Oxidative Stress Response	4.11E00	2.58E-02	#NUM!	ACTA2,CAT,CYGB,ERP29,FTL,HSP90AB1,HSP90B1
Branched-chain α-keto acid Dehydrogenase Complex	4.07E00	0.5	#NUM!	BCKDHA,DLD
TCA Cycle II (Eukaryotic)	4.06E00	1.3E-01	#NUM!	DLD,FH,IDH3B
Protein Ubiquitination Pathway	4.03E00	2.51E-02	2646	HSP90AB1,HSP90B1,HSPA4,HSPA5,HSPB1,PSMC1,UBA1
Huntington's Disease Signaling	3.96E00	2.44E-02	#NUM!	ATP5F1A,ATP5F1B,ATP5F1C,Hspa1a/Hspa1b,HSPA4,HSPA5,PSMC1
Ethanol Degradation IV	3.89E00	1.15E-01	#NUM!	ALDH2,CAT,CYGB
Remodeling of Epithelial Adherens Junctions	3.81E00	5.63E-02	#NUM!	ACTA2,ACTN1,TUBA1A,VCL
Estrogen Receptor Signaling	3.77E00	1.95E-02	1000	ATP5F1A,ATP5F1B,ATP5F1C,HSP90AB1,HSP90B1,MYL2,PDIA3,PRKAR1A
Glycolysis I	3.75E00	1.03E-01	#NUM!	ALDOA,ENO1,ENO3
Calcium Signaling	3.74E00	2.75E-02	#NUM!	ACTA2,GRIA3,MYH6,MYH7,MYL2,PRKAR1A
Nuclear Cytoskeleton Signaling Pathway	3.71E00	2.71E-02	1633	ACTA2,CAPZB,DES,KIF5A,LMNB1,TUBA1A
Xenobiotic Metabolism PXR Signaling Pathway	3.71E00	2.71E-02	-0.816	ALDH2,ALDH6A1,CAT,HSP90AB1,HSP90B1,PRKAR1A
Gluconeogenesis I	3.71E00	0.1	#NUM!	ALDOA,ENO1,ENO3
Parkinson's Signaling Pathway	3.7E00	2.22E-02	0.378	ACTA2,ALDH2,ALDH6A1,GRIA3,HSPA5,PARK7,TUBA1A
Superpathway of Cholesterol Biosynthesis	3.66E00	9.68E-02	#NUM!	ACAA2,ACAT1,HADHA
Iron homeostasis signaling pathway	3.64E00	3.45E-02	#NUM!	CP,FTL,HP,HPX,TF
Xenobiotic Metabolism CAR Signaling Pathway	3.58E00	2.58E-02	1633	ALDH2,ALDH6A1,HSP90AB1,HSP90B1,PPP2R2A,RACK1
Xenobiotic Metabolism Signaling	3.57E00	2.11E-02	#NUM!	ALDH2,ALDH6A1,CAT,FTL,HSP90AB1,HSP90B1,PPP2R2A
Glucose metabolism	3.49E00	4.65E-02	-1000	ALDOA,ENO1,ENO3,PC
BAG2 Signaling Pathway	3.49E00	4.65E-02	#NUM!	Hspa1a/Hspa1b,HSPA4,HSPA5,PSMC1
ABRA Signaling Pathway	3.46E00	4.55E-02	1000	ACTA2,ACTN1,GSN,VCL
NAP1L1 Transcription Regulation Signaling Pathway	3.44E00	4.49E-02	#NUM!	DLAT,DLD,PDHA1,TUBA1A
Superoxide Radicals Degradation	3.41E00	2.5E-01	#NUM!	CAT,CYGB
Unfolded protein response	3.38E00	4.35E-02	#NUM!	HSP90B1,Hspa1a/Hspa1b,HSPA4,HSPA5
Germ Cell-Sertoli Cell Junction Signaling	3.31E00	2.92E-02	#NUM!	ACTA2,ACTN1,GSN,TUBA1A,VCL
Aggrephagy	3.21E00	6.82E-02	#NUM!	PARK7,TUBA1A,VIM
ATF6 (ATF6-alpha) activates chaperone genes	3.21E00	0.2	#NUM!	HSP90B1,HSPA5
Ketone body metabolism	3.21E00	0.2	#NUM!	ACAT1,OXCT1
Aryl Hydrocarbon Receptor Signaling	3.18E00	2.73E-02	#NUM!	ALDH2,ALDH6A1,HSP90AB1,HSP90B1,HSPB1
Signaling by Retinoic Acid	3.15E00	6.52E-02	#NUM!	DLAT,DLD,PDHA1
Xenobiotic Metabolism AHR Signaling Pathway	3.1E00	3.67E-02	-1000	ALDH2,ALDH6A1,HSP90AB1,HSP90B1
NOD1/2 Signaling Pathway	3.08E00	2.59E-02	2000	HSP90AB1,HSP90B1,Hspa1a/Hspa1b,HSPA4,HSPA5
Lysine catabolism	3.04E00	1.67E-01	#NUM!	CRYM,DLD
PPARα/RXRα Activation	3.03E00	2.53E-02	0.000	GPD1,HSP90AB1,HSP90B1,PDIA3,PRKAR1A
Mitotic G2-G2/M phases	3.01E00	2.5E-02	1342	HSP90AB1,PPP2R2A,PSMC1,TUBA1A,YWHAE
Apoptotic execution phase	3	5.77E-02	#NUM!	GSN,LMNB1,VIM
Integrin Signaling	2.91E00	2.38E-02	1000	ACTA2,ACTN1,GSN,MYL2,VCL
Guanosine Nucleotides Degradation III	2.9E00	1.43E-01	#NUM!	GDA,PNP
HSP90 chaperone cycle for steroid hormone receptors in the presence of ligand	2.88E00	5.26E-02	#NUM!	CAPZB,HSP90AB1,TUBA1A
Phenylalanine Degradation IV (Mammalian, via Side Chain)	2.84E00	1.33E-01	#NUM!	ALDH2,GOT1
Iron uptake and transport	2.82E00	0.05	#NUM!	CP,FTL,TF
TR/RXR Activation	2.81E00	3.05E-02	#NUM!	ENO1,HP,MYH6,MYH7
14-3-3-mediated Signaling	2.8E00	3.03E-02	#NUM!	PDIA3,TUBA1A,VIM,YWHAE
Gap Junction Signaling	2.76E00	1.79E-02	0.816	ACTA2,GRIA3,PDIA3,PRKAR1A,TUBA1A,VDAC2
Ferroptosis Signaling Pathway	2.74E00	2.92E-02	#NUM!	FTL,HSPB1,TF,VDAC2
SNARE Signaling Pathway	2.73E00	2.9E-02	#NUM!	MYH6,MYH7,MYL2,PRKAR1A
Mitochondrial protein import	2.72E00	4.62E-02	#NUM!	ATP5F1A,ATP5F1B,GRPEL1
Mitotic Roles of Polo-Like Kinase	2.68E00	4.48E-02	#NUM!	HSP90AB1,HSP90B1,PPP2R2A
EIF2 Signaling	2.67E00	2.1E-02	#NUM!	ACTA2,EIF2S1,EIF3I,EIF4A2,HSPA5
Unfolded Protein Response (UPR)	2.64E00	1.05E-01	#NUM!	EIF2S1,HSPA5
Eukaryotic Translation Initiation	2.59E00	2.67E-02	2000	CP,EIF2S1,EIF3I,EIF4A2
Purine Nucleotides Degradation II (Aerobic)	2.59E00	0.1	#NUM!	GDA,PNP
Factors Promoting Cardiogenesis in Vertebrates	2.58E00	2.65E-02	#NUM!	MYH6,MYH7,MYL2,PDIA3
Inhibition of ARE-Mediated mRNA Degradation Pathway	2.47E00	2.47E-02	#NUM!	PPP2R2A,PRKAR1A,PSMC1,YWHAE
Signaling by Rho Family GTPases	2.46E00	1.87E-02	1342	ACTA2,DES,MYL2,SEPTIN8,VIM
Activation of NMDA receptors and postsynaptic events	2.38E00	3.53E-02	#NUM!	GRIA3,PRKAR1A,TUBA1A
Cardiomyocyte Differentiation via BMP Receptors	2.36E00	7.69E-02	#NUM!	MYH7,MYL2
Cellular Effects of Sildenafil (Viagra)	2.35E00	1.17E-02	0.378	ACTA2,HSP90AB1,HSP90B1,MYH6,MYH7,MYL2,PPP2R2A,PRKAR1A
Oxytocin Signaling Pathway	2.34E00	1.75E-02	1000	HSPB1,MYH6,MYH7,MYL2,PRKAR1A
Tuberculosis Latent Signaling Pathway	2.31E00	3.33E-02	#NUM!	ACAT1,DLD,PRKAR1A
Factors involved in megakaryocyte development and platelet production	2.28E00	3.23E-02	#NUM!	CAPZB,EHD1,PRKAR1A
Apelin Adipocyte Signaling Pathway	2.26E00	3.19E-02	#NUM!	CAT,CP,PRKAR1A
LPS/IL-1 Mediated Inhibition of RXR Function	2.26E00	1.68E-02	#NUM!	ACSF2,ALDH2,ALDH6A1,CAT,ECSIT
Regulation of eIF4 and p70S6K Signaling	2.25E00	2.13E-02	#NUM!	EIF2S1,EIF3I,EIF4A2,PPP2R2A
Senescence Pathway	2.24E00	1.66E-02	0.447	CAT,DLAT,DLD,PDHA1,PPP2R2A
Hepatic Fibrosis / Hepatic Stellate Cell Activation	2.21E00	2.08E-02	#NUM!	ACTA2,MYH6,MYH7,MYL2
Autism Signaling Pathway	2.19E00	1.62E-02	0.447	ALDH2,ALDH6A1,BCKDHA,DLD,PRKAR1A
Apelin Cardiomyocyte Signaling Pathway	2.19E00	0.03	#NUM!	CAT,MYL2,PDIA3
Neuropathic Pain Signaling in Dorsal Horn Neurons	2.18E00	2.97E-02	#NUM!	GRIA3,PDIA3,PRKAR1A
PI3K/AKT Signaling	2.15E00	0.02	0.000	HSP90AB1,HSP90B1,PPP2R2A,YWHAE
RHO GTPase cycle	2.14E00	1.33E-02	2449	ACTN1,CAPZB,HSP90AB1,LMNB1,NCKAP1,VIM
Late endosomal microautophagy	2.14E00	5.88E-02	#NUM!	PARK7,VIM
β-alanine Degradation I	2.12E00	0.5	#NUM!	ALDH6A1
Glycerol-3-phosphate Shuttle	2.12E00	0.5	#NUM!	GPD1
Paxillin Signaling	2.12E00	2.83E-02	#NUM!	ACTA2,ACTN1,VCL
Nucleotide catabolism	2.11E00	5.71E-02	#NUM!	GDA,PNP
Telomerase Signaling	2.1E00	2.78E-02	#NUM!	HSP90AB1,HSP90B1,PPP2R2A
Oxidative Phosphorylation	2.1E00	2.78E-02	#NUM!	ATP5F1A,ATP5F1B,ATP5F1C
Detoxification of Reactive Oxygen Species	2.06E00	5.41E-02	#NUM!	CAT,TXNRD2
Gene and protein expression by JAK-STAT signaling after IL-12 stimulation	2.06E00	5.41E-02	#NUM!	HNRNPF,LMNB1
Superpathway of Methionine Degradation	2.06E00	5.41E-02	#NUM!	DLD,GOT1
Interleukin-4 and Interleukin-13 signaling	2.06E00	2.7E-02	#NUM!	ANXA1,HSP90B1,VIM
Regulation of Actin-based Motility by Rho	2.06E00	2.7E-02	#NUM!	ACTA2,GSN,MYL2
Hedgehog 'off' state	2.03E00	2.63E-02	#NUM!	PRKAR1A,PSMC1,TUBA1A
RHOGDI Signaling	2.01E00	1.82E-02	#NUM!	ACTA2,MYH6,MYH7,MYL2
Agranulocyte Adhesion and Diapedesis	1.98E00	1.79E-02	#NUM!	ACTA2,MYH6,MYH7,MYL2
Mechanisms of Viral Exit from Host Cells	1.98E00	4.88E-02	#NUM!	ACTA2,LMNB1
Nitric Oxide Signaling in the Cardiovascular System	1.97E00	2.5E-02	#NUM!	HSP90AB1,HSP90B1,PRKAR1A
Intracellular oxygen transport	1.95E00	3.33E-01	#NUM!	CYGB
L-cysteine Degradation III	1.95E00	3.33E-01	#NUM!	GOT1
Xanthine and Xanthosine Salvage	1.95E00	3.33E-01	#NUM!	PNP
Glutamate Degradation II	1.95E00	3.33E-01	#NUM!	GOT1
Aspartate Biosynthesis	1.95E00	3.33E-01	#NUM!	GOT1
RHOA Signaling	1.94E00	2.44E-02	#NUM!	ACTA2,MYL2,SEPTIN8
Synaptic Long Term Potentiation	1.93E00	2.42E-02	#NUM!	GRIA3,PDIA3,PRKAR1A
Mitotic Metaphase and Anaphase	1.91E00	1.69E-02	2000	LMNB1,PPP2R2A,PSMC1,TUBA1A
Glycerophospholipid biosynthesis	1.9E00	2.34E-02	#NUM!	GPD1,HADHA,PCYT2
MHC class II antigen presentation	1.9E00	2.34E-02	#NUM!	CAPZB,KIF5A,TUBA1A
Warburg Effect Signaling Pathway	1.88E00	2.31E-02	#NUM!	GOT1,PC,PDHA1
Neuroprotective Role of THOP1 in Alzheimer's Disease	1.88E00	2.31E-02	#NUM!	PLG,PRKAR1A,YWHAE
Sertoli Cell-Sertoli Cell Junction Signaling	1.84E00	1.62E-02	2000	ACTA2,ACTN1,TUBA1A,VCL
2-ketoglutarate Dehydrogenase Complex	1.82E00	2.5E-01	#NUM!	DLD
Guanine and Guanosine Salvage I	1.82E00	2.5E-01	#NUM!	PNP
Phenylethylamine Degradation I	1.82E00	2.5E-01	#NUM!	ALDH2
Adenine and Adenosine Salvage I	1.82E00	2.5E-01	#NUM!	PNP
L-cysteine Degradation I	1.82E00	2.5E-01	#NUM!	GOT1
Fatty Acid β-oxidation III (Unsaturated, Odd Number)	1.82E00	2.5E-01	#NUM!	ECI1
Docosahexaenoic Acid (DHA) Signaling	1.82E00	1.59E-02	1000	ALB,CAT,PDIA3,PRKAR1A
MSP-RON Signaling in Cancer Cells Pathway	1.77E00	2.1E-02	#NUM!	ACTA2,VIM,YWHAE
Cardiac Hypertrophy Signaling	1.76E00	1.53E-02	1000	HSPB1,MYL2,PDIA3,PRKAR1A
Pyruvate Fermentation to Lactate	1.73E00	0.2	#NUM!	LDHB
Glutathione Redox Reactions II	1.73E00	0.2	#NUM!	PDIA3
2-oxobutanoate Degradation I	1.73E00	0.2	#NUM!	DLD
FAT10 Signaling Pathway	1.72E00	3.57E-02	#NUM!	PSMC1,UBA1
Endocannabinoid Neuronal Synapse Pathway	1.71E00	0.02	#NUM!	GRIA3,PDIA3,PRKAR1A
Circadian Rhythm Signaling	1.71E00	1.48E-02	#NUM!	GRIA3,PDIA3,PRKAR1A,RACK1
Neutrophil Extracellular Trap Signaling Pathway	1.71E00	1.22E-02	1000	ATP5F1A,ATP5F1B,ATP5F1C,PDIA3,VDAC2
Hepatic Fibrosis Signaling Pathway	1.68E00	1.2E-02	0.000	ACTA2,FTL,MYL2,PRKAR1A,TF
Epithelial Adherens Junction Signaling	1.66E00	1.9E-02	#NUM!	PPP2R2A,VCL,YWHAE
Choline catabolism	1.65E00	1.67E-01	#NUM!	SARDH
Glycerol Degradation I	1.65E00	1.67E-01	#NUM!	GPD1
Glycine Cleavage Complex	1.65E00	1.67E-01	#NUM!	DLD
Kinesins	1.64E00	3.23E-02	#NUM!	KIF5A,TUBA1A
Peroxisomal protein import	1.61E00	3.12E-02	#NUM!	CAT,ECH1
Aryl hydrocarbon receptor signalling	1.58E00	1.43E-01	#NUM!	HSP90AB1
Arsenate Detoxification I (Glutaredoxin)	1.58E00	1.43E-01	#NUM!	PNP
Thioredoxin Pathway	1.58E00	1.43E-01	#NUM!	TXNRD2
Aspartate Degradation II	1.58E00	1.43E-01	#NUM!	GOT1
S100 Family Signaling Pathway	1.54E00	8.95E-03	1633	ANXA1,ATP5F1A,ATP5F1B,ATP5F1C,PDIA3,PLG,PRKAR1A
Sucrose Degradation V (Mammalian)	1.53E00	1.25E-01	#NUM!	ALDOA
Phosphatidylethanolamine Biosynthesis II	1.53E00	1.25E-01	#NUM!	PCYT2
Adenine and Adenosine Salvage III	1.53E00	1.25E-01	#NUM!	PNP
Purine Ribonucleosides Degradation to Ribose-1-phosphate	1.53E00	1.25E-01	#NUM!	PNP
Dopamine-DARPP32 Feedback in cAMP Signaling	1.52E00	1.69E-02	#NUM!	PDIA3,PPP2R2A,PRKAR1A
Translocation of SLC2A4 (GLUT4) to the plasma membrane	1.52E00	2.78E-02	#NUM!	TUBA1A,YWHAE
Dopamine Receptor Signaling	1.52E00	2.78E-02	#NUM!	PPP2R2A,PRKAR1A
Melatonin Signaling	1.5E00	2.7E-02	#NUM!	PDIA3,PRKAR1A
Cellular response to mitochondrial stress	1.48E00	1.11E-01	#NUM!	EIF2S1
Malate-aspartate shuttle	1.48E00	1.11E-01	#NUM!	GOT1
GPCR-Mediated Integration of Enteroendocrine Signaling Exemplified by an L Cell	1.47E00	2.63E-02	#NUM!	PDIA3,PRKAR1A
Chaperone Mediated Autophagy Signaling Pathway	1.47E00	9.42E-03	2236	HSP90AB1,HSP90B1,Hspa1a/Hspa1b,HSPA4,HSPA5,PARK7
Leptin Signaling in Obesity	1.46E00	2.6E-02	#NUM!	PDIA3,PRKAR1A
HIPPO signaling	1.46E00	2.6E-02	#NUM!	PPP2R2A,YWHAE
Macrophage Classical Activation Signaling Pathway	1.46E00	1.6E-02	#NUM!	DLAT,DLD,PDHA1
PKR-mediated signaling	1.45E00	2.56E-02	#NUM!	EIF2S1,TUBA1A
Hypoxia Signaling in the Cardiovascular System	1.45E00	2.56E-02	#NUM!	HSP90AB1,HSP90B1
Glutaminergic Receptor Signaling Pathway (Enhanced)	1.45E00	1.23E-02	2000	GOT1,GRIA3,PDIA3,PRKAR1A
Caveolar-mediated Endocytosis Signaling	1.44E00	2.53E-02	#NUM!	ACTA2,ALB
Production of Nitric Oxide and Reactive Oxygen Species in Macrophages	1.44E00	1.56E-02	#NUM!	ALB,CAT,PPP2R2A
Neurotransmitter clearance	1.43E00	0.1	#NUM!	ALDH2
Prednisone ADME	1.43E00	0.1	#NUM!	ALB
Protein lipoylation	1.43E00	0.1	#NUM!	DLAT
Calcium Transport I	1.43E00	0.1	#NUM!	ANXA5
Leukocyte Extravasation Signaling	1.43E00	1.55E-02	#NUM!	ACTA2,ACTN1,VCL
Role of JAK family kinases in IL-6-type Cytokine Signaling	1.42E00	2.47E-02	#NUM!	HSP90AB1,HSP90B1
Synaptic Long Term Depression	1.41E00	1.52E-02	#NUM!	GRIA3,PDIA3,PPP2R2A
RHO GTPases activate KTN1	1.39E00	9.09E-02	#NUM!	KIF5A
Aspartate and asparagine metabolism	1.39E00	9.09E-02	#NUM!	GOT1
Glycine Betaine Degradation	1.39E00	9.09E-02	#NUM!	SARDH
Adrenomedullin signaling pathway	1.38E00	1.49E-02	#NUM!	C3,PDIA3,PRKAR1A
Natural Killer Cell Signaling	1.38E00	1.48E-02	#NUM!	Hspa1a/Hspa1b,HSPA4,HSPA5
Intra-Golgi and retrograde Golgi-to-ER traffic	1.37E00	1.47E-02	#NUM!	CAPZB,KIF5A,TUBA1A
Cilia Biogenesis Signaling Pathway	1.37E00	1.47E-02	#NUM!	EHD1,TUBA1A,YWHAE
Vitamin D (calciferol) metabolism	1.35E00	8.33E-02	#NUM!	GC
Z-decay: degradation of maternal mRNAs by zygotically expressed factors	1.35E00	8.33E-02	#NUM!	EIF4A2
Oleate Biosynthesis II (Animals)	1.35E00	8.33E-02	#NUM!	ALDH6A1
Regulation of mRNA stability by proteins that bind AU-rich elements	1.35E00	2.25E-02	#NUM!	HSPB1,PSMC1
Regulation of Cellular Mechanics by Calpain Protease	1.35E00	2.25E-02	#NUM!	ACTN1,VCL
Clathrin-mediated Endocytosis Signaling	1.35E00	1.44E-02	#NUM!	ACTA2,ALB,TF
MAPK6/MAPK4 signaling	1.32E00	2.17E-02	#NUM!	HSPB1,PSMC1
mTOR Signaling	1.32E00	1.4E-02	#NUM!	EIF3I,EIF4A2,PPP2R2A
Trafficking and processing of endosomal TLR	1.32E00	7.69E-02	#NUM!	HSP90B1
Dissolution of Fibrin Clot	1.32E00	7.69E-02	#NUM!	PLG
Mitochondrial calcium ion transport	1.32E00	7.69E-02	#NUM!	VDAC2
ERK/MAPK Signaling	1.29E00	1.36E-02	#NUM!	HSPB1,PPP2R2A,PRKAR1A
Metabolism of nitric oxide: NOS3 activation and regulation	1.29E00	7.14E-02	#NUM!	CYGB
Death Receptor Signaling	1.28E00	2.06E-02	#NUM!	ACTA2,HSPB1
IL-1 Signaling	1.27E00	2.04E-02	#NUM!	ECSIT,PRKAR1A
Response of EIF2AK1 (HRI) to heme deficiency	1.26E00	6.67E-02	#NUM!	EIF2S1
Fatty Acid Activation	1.26E00	6.67E-02	#NUM!	ACSF2
Urate Biosynthesis/Inosine 5'-phosphate Degradation	1.26E00	6.67E-02	#NUM!	PNP
Class I MHC mediated antigen processing and presentation	1.25E00	1.05E-02	2000	HSPA5,PDIA3,PSMC1,UBA1
COPI-mediated anterograde transport	1.24E00	1.96E-02	#NUM!	CAPZB,TUBA1A
ABC-family proteins mediated transport	1.24E00	1.94E-02	#NUM!	EIF2S1,PSMC1
Granzyme B Signaling	1.23E00	6.25E-02	#NUM!	LMNB1
IGF-1 Signaling	1.22E00	1.9E-02	#NUM!	PRKAR1A,YWHAE
Sertoli Cell-Germ Cell Junction Signaling Pathway (Enhanced)	1.22E00	1.27E-02	#NUM!	ACTA2,PPP2R2A,PRKAR1A
CDK5 Signaling	1.21E00	1.89E-02	#NUM!	PPP2R2A,PRKAR1A
Signaling by VEGF	1.21E00	1.87E-02	#NUM!	HSPB1,NCKAP1
Protein methylation	1.21E00	5.88E-02	#NUM!	ETFB
Adenosine Nucleotides Degradation II	1.21E00	5.88E-02	#NUM!	PNP
PPAR Signaling	1.2E00	1.85E-02	#NUM!	HSP90AB1,HSP90B1
Protein Kinase A Signaling	1.2E00	1.01E-02	#NUM!	MYL2,PDIA3,PRKAR1A,YWHAE
Tuberculosis Active Signaling Pathway	1.18E00	1.22E-02	#NUM!	C3,CORO1A,RACK1
Glyoxylate metabolism and glycine degradation	1.16E00	5.26E-02	#NUM!	DLD
γ-linolenate Biosynthesis II (Animals)	1.16E00	5.26E-02	#NUM!	ACSF2
Mitochondrial L-carnitine Shuttle Pathway	1.16E00	5.26E-02	#NUM!	ACSF2
Sleep NREM Signaling Pathway	1.15E00	1.72E-02	#NUM!	PRKAR1A,YWHAE
Prostate Cancer Signaling	1.15E00	1.72E-02	#NUM!	HSP90AB1,HSP90B1
Amyotrophic Lateral Sclerosis Signaling	1.14E00	1.71E-02	#NUM!	CAT,GRIA3
Antioxidant Action of Vitamin C	1.14E00	1.71E-02	#NUM!	PDIA3,TXNRD2
Signaling by Hippo	1.14E00	0.05	#NUM!	YWHAE
Maturation of TCA enzymes and regulation of TCA cycle	1.14E00	0.05	#NUM!	ACAT1
Neuregulin Signaling	1.13E00	1.69E-02	#NUM!	HSP90AB1,HSP90B1
GPCR-Mediated Nutrient Sensing in Enteroendocrine Cells	1.13E00	1.68E-02	#NUM!	PDIA3,PRKAR1A
Synaptic adhesion-like molecules	1.12E00	4.76E-02	#NUM!	GRIA3
Fatty Acid α-oxidation	1.1E00	4.55E-02	#NUM!	ALDH2
Asparagine N-linked glycosylation	1.09E00	1.6E-02	#NUM!	PDIA3,PSMC1
Nephrin family interactions	1.08E00	4.35E-02	#NUM!	ACTN1
Nucleotide salvage	1.08E00	4.35E-02	#NUM!	PNP
Histamine Degradation	1.08E00	4.35E-02	#NUM!	ALDH2
ROBO SLIT Signaling Pathway	1.07E00	1.56E-02	#NUM!	MYL2,PRKAR1A
Putrescine Degradation III	1.06E00	4.17E-02	#NUM!	ALDH2
Vitamin-C Transport	1.06E00	4.17E-02	#NUM!	TXNRD2
Mitotic G1 phase and G1/S transition	1.05E00	1.52E-02	#NUM!	PPP2R2A,PSMC1
Insulin processing	1.04E00	0.04	#NUM!	KIF5A
MyD88 cascade initiated on plasma membrane	1.04E00	0.04	#NUM!	ECSIT
Chronic Myeloid Leukemia Signaling	1.04E00	1.07E-02	#NUM!	HSP90AB1,HSP90B1,PDIA3
Eicosanoid Signaling	1.04E00	1.06E-02	#NUM!	HSPB1,PDIA3,PRKAR1A
P2Y Purinergic Receptor Signaling Pathway	1.04E00	1.49E-02	#NUM!	PDIA3,PRKAR1A
Metabolism of porphyrins	1.03E00	3.85E-02	#NUM!	ALB
Cerebral Malformation Signaling Pathway	1.02E00	1.46E-02	#NUM!	MYL2,PPP2R2A
Syndecan interactions	1.01E00	3.7E-02	#NUM!	ACTN1
White Adipose Tissue Browning Pathway	1.01E00	1.44E-02	#NUM!	LDHB,PRKAR1A
GABAergic Receptor Signaling Pathway (Enhanced)	1.01E00	1.43E-02	#NUM!	GOT1,PRKAR1A
Ephrin A Signaling	1.01E00	1.43E-02	#NUM!	MYL2,PRKAR1A
Sulfur amino acid metabolism	9.98E-01	3.57E-02	#NUM!	GOT1
RHO GTPases activate PKNs	9.98E-01	3.57E-02	#NUM!	YWHAE
CDP-diacylglycerol Biosynthesis I	9.98E-01	3.57E-02	#NUM!	GPD1
Signaling by NOTCH4	9.97E-01	1.41E-02	#NUM!	ACTA2,PSMC1
Serotonin Receptor Signaling	9.89E-01	8.51E-03	0.000	ACAT1,MYL2,PDIA3,PRKAR1A
Paracetamol ADME	9.83E-01	3.45E-02	#NUM!	CNDP2
Endocannabinoid Cancer Inhibition Pathway	9.72E-01	1.36E-02	#NUM!	PRKAR1A,VIM
Semaphorin Neuronal Repulsive Signaling Pathway	9.72E-01	1.36E-02	#NUM!	MYL2,PRKAR1A
Protein ubiquitination	9.69E-01	3.33E-02	#NUM!	UBA1
FOXO-mediated transcription of oxidative stress, metabolic and neuronal genes	9.69E-01	3.33E-02	#NUM!	CAT
Glutathione Redox Reactions I	9.69E-01	3.33E-02	#NUM!	CP
Tryptophan Degradation X (Mammalian, via Tryptamine)	9.69E-01	3.33E-02	#NUM!	ALDH2
Phosphatidylglycerol Biosynthesis II (Non-plastidic)	9.69E-01	3.33E-02	#NUM!	GPD1
Glutamate binding, activation of AMPA receptors and synaptic plasticity	9.56E-01	3.23E-02	#NUM!	GRIA3
MyD88 dependent cascade initiated on endosome	9.56E-01	3.23E-02	#NUM!	ECSIT
Ubiquinol-10 Biosynthesis (Eukaryotic)	9.56E-01	3.23E-02	#NUM!	BCKDHA
Sonic Hedgehog Signaling	9.56E-01	3.23E-02	#NUM!	PRKAR1A
WNT/SHH Axonal Guidance Signaling Pathway	9.53E-01	1.32E-02	#NUM!	PRKAR1A,YWHAE
RHO GTPases activate IQGAPs	9.43E-01	3.12E-02	#NUM!	TUBA1A
Role of Pattern Recognition Receptors in Recognition of Bacteria and Viruses	9.38E-01	1.3E-02	#NUM!	C3,EIF2S1
Activation of Matrix Metalloproteinases	9.3E-01	3.03E-02	#NUM!	PLG
Coagulation System	9.06E-01	2.86E-02	#NUM!	PLG
Pulmonary Fibrosis Idiopathic Signaling Pathway	0.9	9.2E-03	#NUM!	ACTA2,PLG,VIM
Ethanol Degradation II	8.95E-01	2.78E-02	#NUM!	ALDH2
Fcgamma receptor (FCGR) dependent phagocytosis	8.94E-01	1.22E-02	#NUM!	HSP90AB1,NCKAP1
Mitochondrial Division Signaling Pathway	8.85E-01	1.2E-02	#NUM!	PPP2R2A,PRKAR1A
Axonal Guidance Signaling	8.79E-01	7.74E-03	#NUM!	MYL2,PDIA3,PRKAR1A,TUBA1A
Cell Cycle Regulation by BTG Family Proteins	8.73E-01	2.63E-02	#NUM!	PPP2R2A
Cardiac β-adrenergic Signaling	8.69E-01	1.18E-02	#NUM!	PPP2R2A,PRKAR1A
Noradrenaline and Adrenaline Degradation	8.62E-01	2.56E-02	#NUM!	ALDH2
Complement System	8.62E-01	2.56E-02	#NUM!	C3
Mitophagy	8.52E-01	2.5E-02	#NUM!	VDAC2
Dopamine Degradation	8.52E-01	2.5E-02	#NUM!	ALDH2
Androgen Signaling	8.49E-01	1.14E-02	#NUM!	HSPA4,PRKAR1A
DAG and IP3 signaling	8.42E-01	2.44E-02	#NUM!	PRKAR1A
MyD88:MAL(TIRAP) cascade initiated on plasma membrane	8.33E-01	2.38E-02	#NUM!	ECSIT
Vasopressin regulates renal water homeostasis via Aquaporins	8.23E-01	2.33E-02	#NUM!	PRKAR1A
RHO GTPases Activate WASPs and WAVEs	8.23E-01	2.33E-02	#NUM!	NCKAP1
Antigen Presentation Pathway	8.23E-01	2.33E-02	#NUM!	PDIA3
SUMOylation of transcription cofactors	8.14E-01	2.27E-02	#NUM!	PARK7
Assembly and cell surface presentation of NMDA receptors	8.14E-01	2.27E-02	#NUM!	TUBA1A
Aspirin ADME	8.14E-01	2.27E-02	#NUM!	ALB
Bile acid and bile salt metabolism	8.05E-01	2.22E-02	#NUM!	ALB
Carboxyterminal post-translational modifications of tubulin	8.05E-01	2.22E-02	#NUM!	TUBA1A
MicroRNA Biogenesis Signaling Pathway	8.03E-01	1.07E-02	#NUM!	HSP90AB1,HSP90B1
M-decay: degradation of maternal mRNAs by maternally stored factors	7.96E-01	2.17E-02	#NUM!	EIF4A2
Apelin Pancreas Signaling Pathway	7.96E-01	2.17E-02	#NUM!	PRKAR1A
IL-17 Signaling	7.96E-01	1.06E-02	#NUM!	HSP90AB1,HSP90B1
PFKFB4 Signaling Pathway	7.71E-01	2.04E-02	#NUM!	PRKAR1A
Acetylcholine Receptor Signaling Pathway	7.64E-01	1.01E-02	#NUM!	PDIA3,PRKAR1A
Adrenergic Receptor Signaling Pathway (Enhanced)	7.64E-01	1.01E-02	#NUM!	PDIA3,PRKAR1A
MYC Mediated Apoptosis Signaling	7.63E-01	0.02	#NUM!	PRKAR1A
Human Embryonic Stem Cell Pluripotency	7.58E-01	0.01	#NUM!	HSP90AB1,HSP90B1
Gap junction trafficking and regulation	7.55E-01	1.96E-02	#NUM!	TUBA1A
Cell Cycle: G2/M DNA Damage Checkpoint Regulation	7.55E-01	1.96E-02	#NUM!	YWHAE
ID1 Signaling Pathway	7.51E-01	9.9E-03	#NUM!	PARK7,VIM
Amyloid Processing	7.48E-01	1.92E-02	#NUM!	PRKAR1A
Cilium Assembly	7.44E-01	9.8E-03	#NUM!	TUBA1A,YWHAE
Mitotic Prometaphase	7.41E-01	9.76E-03	#NUM!	TUBA1A,YWHAE
Regulation of Apoptosis	7.4E-01	1.89E-02	#NUM!	PSMC1
Intrinsic Pathway for Apoptosis	7.26E-01	1.82E-02	#NUM!	YWHAE
Meiotic synapsis	7.26E-01	1.82E-02	#NUM!	LMNB1
Sensory processing of sound by outer hair cells of the cochlea	7.26E-01	1.82E-02	#NUM!	GSN
Somitogenesis	7.26E-01	1.82E-02	#NUM!	PSMC1
CSDE1 Signaling Pathway	7.19E-01	1.79E-02	#NUM!	VIM
NLR signaling pathways	7.19E-01	1.79E-02	#NUM!	HSP90AB1
DNA Damage/Telomere Stress Induced Senescence	7.19E-01	1.79E-02	#NUM!	LMNB1
Deadenylation-dependent mRNA decay	7.19E-01	1.79E-02	#NUM!	EIF4A2
Phototransduction Pathway	7.19E-01	1.79E-02	#NUM!	PRKAR1A
TNF signaling	7.12E-01	1.75E-02	#NUM!	RACK1
Signaling by PDGF	7.05E-01	1.72E-02	#NUM!	PLG
Cytoprotection by HMOX1	7.05E-01	1.72E-02	#NUM!	ALB
Role of CHK Proteins in Cell Cycle Checkpoint Control	7.05E-01	1.72E-02	#NUM!	PPP2R2A
Metabolism of polyamines	6.98E-01	1.69E-02	#NUM!	PSMC1
Autophagy	6.98E-01	9.13E-03	#NUM!	PPP2R2A,PRKAR1A
NIK-->noncanonical NF-kB signaling	6.92E-01	1.67E-02	#NUM!	PSMC1
Thrombin Signaling	6.86E-01	8.97E-03	#NUM!	MYL2,PDIA3
MSP-RON Signaling Pathway	6.79E-01	1.61E-02	#NUM!	ACTA2
Triacylglycerol Degradation	6.73E-01	1.59E-02	#NUM!	ALDH2
Stearate Biosynthesis I (Animals)	6.73E-01	1.59E-02	#NUM!	ACSF2
Role of NFAT in Cardiac Hypertrophy	6.69E-01	8.73E-03	#NUM!	PDIA3,PRKAR1A
Mitochondrial biogenesis	6.67E-01	1.56E-02	#NUM!	ATP5F1B
Semaphorin interactions	6.67E-01	1.56E-02	#NUM!	HSP90AB1
UFMylation Signaling Pathway	6.67E-01	1.56E-02	#NUM!	EIF4A2
Hedgehog ligand biogenesis	6.61E-01	1.54E-02	#NUM!	PSMC1
Neurovascular Coupling Signaling Pathway	6.61E-01	8.62E-03	#NUM!	GRIA3,PRKAR1A
Oxidative Ethanol Degradation III	6.55E-01	1.52E-02	#NUM!	ALDH2
WNT/Ca+ pathway	6.55E-01	1.52E-02	#NUM!	PDIA3
Ribavirin ADME	6.49E-01	1.49E-02	#NUM!	PNP
PXR/RXR Activation	6.49E-01	1.49E-02	#NUM!	PRKAR1A
TNFR2 non-canonical NF-kB pathway	6.44E-01	1.47E-02	#NUM!	PSMC1
Complex I biogenesis	6.44E-01	1.47E-02	#NUM!	ECSIT
Agrin Interactions at Neuromuscular Junction	6.44E-01	1.47E-02	#NUM!	ACTA2
Phospholipases	6.44E-01	1.47E-02	#NUM!	PDIA3
Glutamate Receptor Signaling	6.44E-01	1.47E-02	#NUM!	GRIA3
Sensory processing of sound by inner hair cells of the cochlea	6.38E-01	1.45E-02	#NUM!	CAPZB
Orexin Signaling Pathway	6.34E-01	8.26E-03	#NUM!	PDIA3,PRKAR1A
IL-12 Signaling and Production in Macrophages	6.34E-01	8.26E-03	#NUM!	ALB,C3
GM-CSF Signaling	6.33E-01	1.43E-02	#NUM!	RACK1
Pancreatic Secretion Signaling Pathway	6.31E-01	8.23E-03	#NUM!	PDIA3,PRKAR1A
AMPK Signaling	6.29E-01	8.2E-03	#NUM!	PPP2R2A,PRKAR1A
Glioma Invasiveness Signaling	6.27E-01	1.41E-02	#NUM!	PLG
Neddylation	6.23E-01	8.13E-03	#NUM!	CCDC22,PSMC1
Regulation of RUNX2 expression and activity	6.22E-01	1.39E-02	#NUM!	PSMC1
Signaling by FGFR2	6.17E-01	1.37E-02	#NUM!	HNRNPF
Wound Healing Signaling Pathway	6.16E-01	8.03E-03	#NUM!	ACTA2,VIM
ISG15 antiviral mechanism	6.12E-01	1.35E-02	#NUM!	EIF4A2
ERK5 Signaling	6.12E-01	1.35E-02	#NUM!	YWHAE
trans-Golgi Network Vesicle Budding	6.07E-01	1.33E-02	#NUM!	FTL
Extra-nuclear estrogen signaling	6.07E-01	1.33E-02	#NUM!	HSPB1
Granzyme A Signaling	6.07E-01	1.33E-02	#NUM!	LMNB1
Cellular response to hypoxia	6.02E-01	1.32E-02	#NUM!	PSMC1
Plasma lipoprotein assembly, remodeling, and clearance	6.02E-01	1.32E-02	#NUM!	ALB
Toll-like Receptor Signaling	5.97E-01	1.3E-02	#NUM!	ECSIT
Sperm Motility	5.96E-01	7.78E-03	#NUM!	PDIA3,PRKAR1A
G alpha (i) signalling events	5.94E-01	7.75E-03	#NUM!	ANXA1,C3
Renal Cell Carcinoma Signaling	5.92E-01	1.28E-02	#NUM!	FH
RAF/MAP kinase cascade	5.84E-01	7.63E-03	#NUM!	PSMC1,VCL
IL-17A Signaling in Fibroblasts	5.83E-01	1.25E-02	#NUM!	ACTA2
Ribosomal Quality Control Signaling Pathway	5.8E-01	7.58E-03	#NUM!	PSMC1,RACK1
Degradation of the extracellular matrix	5.78E-01	1.23E-02	#NUM!	PLG
DDX58/IFIH1-mediated induction of interferon-alpha/beta	5.78E-01	1.23E-02	#NUM!	HSP90AB1
Chemokine Signaling	5.78E-01	1.23E-02	#NUM!	MYL2
Deubiquitination	5.78E-01	7.55E-03	#NUM!	PSMC1,VDAC2
Metabolism of water-soluble vitamins and cofactors	5.73E-01	1.22E-02	#NUM!	PC
ER-Mitochondrial Communication Signaling Pathway	5.73E-01	1.22E-02	#NUM!	IMMT
BEX2 Signaling Pathway	5.73E-01	1.22E-02	#NUM!	PPP2R2A
Transport of bile salts and organic acids, metal ions and amine compounds	5.64E-01	1.19E-02	#NUM!	CP
Cell Cycle Checkpoints	5.62E-01	7.35E-03	#NUM!	PSMC1,YWHAE
TP53 Regulates Metabolic Genes	5.6E-01	1.18E-02	#NUM!	YWHAE
Phagosome Formation	5.57E-01	5.67E-03	#NUM!	C3,MYH6,MYH7,MYL2
Cyclins and Cell Cycle Regulation	5.56E-01	1.16E-02	#NUM!	PPP2R2A
Regulation of mitotic cell cycle	5.47E-01	1.14E-02	#NUM!	PSMC1
Amyloid fiber formation	5.47E-01	1.14E-02	#NUM!	GSN
Respiratory electron transport	5.47E-01	1.14E-02	#NUM!	ETFB
Opioid Signalling	5.39E-01	1.11E-02	#NUM!	PRKAR1A
RAB GEFs exchange GTP for GDP on RABs	5.39E-01	1.11E-02	#NUM!	YWHAE
BMP signaling pathway	5.39E-01	1.11E-02	#NUM!	PRKAR1A
Degradation of beta-catenin by the destruction complex	5.35E-01	1.1E-02	#NUM!	PSMC1
Ceramide Signaling	5.35E-01	1.1E-02	#NUM!	PPP2R2A
CLEAR Signaling Pathway	5.34E-01	7.02E-03	#NUM!	PPP2R2A,YWHAE
Cell junction organization	5.31E-01	1.09E-02	#NUM!	ACTN1
Acute Myeloid Leukemia Signaling	5.31E-01	1.09E-02	#NUM!	IDH3B
Fcγ Receptor-mediated Phagocytosis in Macrophages and Monocytes	5.27E-01	1.08E-02	#NUM!	ACTA2
RANK Signaling in Osteoclasts	5.27E-01	1.08E-02	#NUM!	GSN
Heparan Sulfate Biosynthesis (Late Stages)	5.23E-01	1.06E-02	#NUM!	ALDH2
Serotonin Degradation	5.19E-01	1.05E-02	#NUM!	ALDH2
Transcriptional regulation by RUNX3	5.16E-01	1.04E-02	#NUM!	PSMC1
Crosstalk between Dendritic Cells and Natural Killer Cells	5.08E-01	1.02E-02	#NUM!	ACTA2
UVA-Induced MAPK Signaling	5.08E-01	1.02E-02	#NUM!	PDIA3
Protein folding	5.05E-01	1.01E-02	#NUM!	TUBA1A
Melanocyte Development and Pigmentation Signaling	5.05E-01	1.01E-02	#NUM!	PRKAR1A
Lung Ionic Balance Signaling Pathway	5.01E-01	5.75E-03	#NUM!	PDIA3,PPP2R2A,PRKAR1A
S Phase	5.01E-01	0.01	#NUM!	PSMC1
ATM Signaling	5.01E-01	0.01	#NUM!	PPP2R2A
Heparan Sulfate Biosynthesis	4.97E-01	9.9E-03	#NUM!	ALDH2
Pyroptosis Signaling Pathway	4.94E-01	9.8E-03	#NUM!	PRKAR1A
mRNA 3 Prime End Processing Signaling Pathway	4.94E-01	9.8E-03	#NUM!	HNRNPF
Response of EIF2AK4 (GCN2) to amino acid deficiency	4.9E-01	9.71E-03	#NUM!	EIF2S1
GPER1 signaling	4.9E-01	9.71E-03	#NUM!	PRKAR1A
Mitotic Prophase	4.87E-01	9.62E-03	#NUM!	LMNB1
DNA Replication Pre-Initiation	4.87E-01	9.62E-03	#NUM!	PSMC1
Cargo recognition for clathrin-mediated endocytosis	4.84E-01	9.52E-03	#NUM!	TF
Sleep REM Signaling Pathway	4.8E-01	9.43E-03	#NUM!	PRKAR1A
Cardiac Hypertrophy Signaling (Enhanced)	4.8E-01	5.59E-03	#NUM!	HSPB1,PDIA3,PRKAR1A
Synaptogenesis Signaling Pathway	4.74E-01	6.33E-03	#NUM!	GRIA3,PRKAR1A
Integration of energy metabolism	4.74E-01	9.26E-03	#NUM!	PRKAR1A
Phase II - Conjugation of compounds	4.7E-01	9.17E-03	#NUM!	CNDP2
α-Adrenergic Signaling	4.64E-01	9.01E-03	#NUM!	PRKAR1A
Phase I - Functionalization of compounds	4.58E-01	8.85E-03	#NUM!	ALDH2
Myelination Signaling Pathway	4.53E-01	6.1E-03	#NUM!	LMNB1,PRKAR1A
Class A/1 (Rhodopsin-like receptors)	4.47E-01	6.02E-03	#NUM!	ANXA1,C3
Nonsense-Mediated Decay (NMD)	4.46E-01	8.55E-03	#NUM!	PPP2R2A
ESR-mediated signaling	4.43E-01	8.47E-03	#NUM!	HSP90AB1
PAK Signaling	4.43E-01	8.47E-03	#NUM!	MYL2
Regulation of lipid metabolism by PPARalpha	4.4E-01	8.4E-03	#NUM!	FHL2
Sphingosine-1-phosphate Signaling	4.4E-01	8.4E-03	#NUM!	PDIA3
Virus Entry via Endocytic Pathways	4.37E-01	8.33E-03	#NUM!	ACTA2
Synthesis of DNA	4.31E-01	8.2E-03	#NUM!	PSMC1
Renin-Angiotensin Signaling	4.31E-01	8.2E-03	#NUM!	PRKAR1A
Proteasomal PSMD10 Signaling Pathway	4.29E-01	8.13E-03	#NUM!	PSMC1
L1CAM interactions	4.26E-01	8.06E-03	#NUM!	TUBA1A
p38 MAPK Signaling	4.26E-01	8.06E-03	#NUM!	HSPB1
p70S6K Signaling	4.24E-01	5.16E-03	#NUM!	PDIA3,PPP2R2A,YWHAE
TCR signaling	4.2E-01	7.94E-03	#NUM!	PSMC1
Gαs Signaling	4.18E-01	7.87E-03	#NUM!	PRKAR1A
Glioma Signaling	4.15E-01	7.81E-03	#NUM!	IDH3B
Endocannabinoid Developing Neuron Pathway	4.15E-01	7.81E-03	#NUM!	PRKAR1A
Interleukin-1 family signaling	4.12E-01	7.75E-03	#NUM!	PSMC1
Clathrin-mediated endocytosis	4.12E-01	7.75E-03	#NUM!	TF
Insulin Receptor Signaling	4.12E-01	7.75E-03	#NUM!	PRKAR1A
IL-6 Signaling	4.12E-01	7.75E-03	#NUM!	HSPB1
G Beta Gamma Signaling	4.1E-01	7.69E-03	#NUM!	PRKAR1A
Centrosomal KIAA0586 Signaling Pathway	4.05E-01	7.58E-03	#NUM!	PSMC1
Gα12/13 Signaling	0.4	7.46E-03	#NUM!	MYL2
Breast Cancer Regulation by Stathmin1	3.96E-01	4.95E-03	#NUM!	PPP2R2A,PRKAR1A,TUBA1A
Complement cascade	3.95E-01	7.35E-03	#NUM!	C3
Atherosclerosis Signaling	3.95E-01	7.35E-03	#NUM!	ALB
RAC Signaling	3.92E-01	7.3E-03	#NUM!	NCKAP1
RHO GTPases Activate Formins	3.85E-01	7.14E-03	#NUM!	TUBA1A
CREB Signaling in Neurons	3.85E-01	4.87E-03	#NUM!	GRIA3,PDIA3,PRKAR1A
Hedgehog 'on' state	3.76E-01	6.94E-03	#NUM!	PSMC1
Bone Mineralization Signaling Pathway	3.76E-01	6.94E-03	#NUM!	PDIA3
C-type lectin receptors (CLRs)	3.74E-01	6.9E-03	#NUM!	PSMC1
Pathogen Induced Cytokine Storm Signaling Pathway	3.72E-01	5.24E-03	#NUM!	C3,FTL
Gαi Signaling	3.69E-01	6.8E-03	#NUM!	PRKAR1A
PTEN Regulation	3.63E-01	6.67E-03	#NUM!	PSMC1
NAD Signaling Pathway	3.6E-01	6.62E-03	#NUM!	LDHB
Transcriptional regulation by RUNX1	3.58E-01	6.58E-03	#NUM!	PSMC1
KEAP1-NFE2L2 pathway	3.58E-01	6.58E-03	#NUM!	PSMC1
Type II Diabetes Mellitus Signaling	3.58E-01	6.58E-03	#NUM!	ACSF2
Corticotropin Releasing Hormone Signaling	3.52E-01	6.45E-03	#NUM!	PRKAR1A
Relaxin Signaling	3.5E-01	6.41E-03	#NUM!	PRKAR1A
p75 NTR receptor-mediated signalling	3.46E-01	6.33E-03	#NUM!	YWHAE
Microautophagy Signaling Pathway	3.44E-01	6.29E-03	#NUM!	PSMC1
Ovarian Cancer Signaling	3.44E-01	6.29E-03	#NUM!	PRKAR1A
Necroptosis Signaling Pathway	3.36E-01	6.13E-03	#NUM!	VDAC2
Xenobiotic Metabolism General Signaling Pathway	3.34E-01	6.1E-03	#NUM!	FTL
HOTAIR Regulatory Pathway	3.32E-01	6.06E-03	#NUM!	VIM
Coronavirus Replication Pathway	3.3E-01	6.02E-03	#NUM!	TUBA1A
CXCR4 Signaling	3.27E-01	5.95E-03	#NUM!	MYL2
Signaling by the B Cell Receptor (BCR)	3.23E-01	5.88E-03	#NUM!	PSMC1
Glioblastoma Multiforme Signaling	3.21E-01	5.85E-03	#NUM!	PDIA3
Phagosome Maturation	3.21E-01	5.85E-03	#NUM!	TUBA1A
WNT/β-catenin Signaling	3.17E-01	5.78E-03	#NUM!	PPP2R2A
G alpha (q) signalling events	3.16E-01	5.75E-03	#NUM!	ANXA1
Netrin Signaling	3.14E-01	5.71E-03	#NUM!	PRKAR1A
Protein Sorting Signaling Pathway	3.04E-01	5.52E-03	#NUM!	PRKAR1A
Hepatitis B Chronic Liver Pathogenesis Signaling Pathway	2.92E-01	5.32E-03	#NUM!	VDAC2
D-myo-inositol (1,4,5,6)-Tetrakisphosphate Biosynthesis	2.91E-01	5.29E-03	#NUM!	PPP2R2A
D-myo-inositol (3,4,5,6)-tetrakisphosphate Biosynthesis	2.91E-01	5.29E-03	#NUM!	PPP2R2A
GNRH Signaling	2.84E-01	5.18E-03	#NUM!	PRKAR1A
Endothelin-1 Signaling	2.83E-01	5.15E-03	#NUM!	PDIA3
Regulation of the Epithelial Mesenchymal Transition by Growth Factors Pathway	2.83E-01	5.15E-03	#NUM!	VIM
IL-33 Signaling Pathway	2.81E-01	5.13E-03	#NUM!	PRKAR1A
TCF dependent signaling in response to WNT	2.77E-01	5.05E-03	#NUM!	PSMC1
3-phosphoinositide Degradation	2.74E-01	0.005	#NUM!	PPP2R2A
Sheddase Signaling Pathway	2.68E-01	4.9E-03	#NUM!	PLG
D-myo-inositol-5-phosphate Metabolism	2.68E-01	4.9E-03	#NUM!	PPP2R2A
Beta-catenin independent WNT signaling	2.67E-01	4.88E-03	#NUM!	PSMC1
Fc epsilon receptor (FCERI) signaling	2.65E-01	4.85E-03	#NUM!	PSMC1
IL-8 Signaling	2.63E-01	4.81E-03	#NUM!	MYL2
Role of Tissue Factor in Cancer	2.63E-01	4.81E-03	#NUM!	PPP2R2A
Gustation Pathway	2.59E-01	4.74E-03	#NUM!	PRKAR1A
Coronavirus Pathogenesis Pathway	2.59E-01	4.74E-03	#NUM!	CCDC22
Th17 Activation Pathway	2.56E-01	4.08E-03	#NUM!	HSP90AB1,HSP90B1
Immunoregulatory interactions between a Lymphoid and a non-Lymphoid cell	2.53E-01	4.65E-03	#NUM!	C3
3-phosphoinositide Biosynthesis	2.53E-01	4.65E-03	#NUM!	PPP2R2A
Multiple Sclerosis Signaling Pathway	2.48E-01	4.57E-03	#NUM!	C3
NAFLD Signaling Pathway	2.42E-01	4.46E-03	#NUM!	PPP2R2A
Hepatic Cholestasis	2.41E-01	4.44E-03	#NUM!	PRKAR1A
Role of Osteoblasts, Osteoclasts and Chondrocytes in Rheumatoid Arthritis	2.36E-01	4.37E-03	#NUM!	GSN
Osteoarthritis Pathway	2.25E-01	4.2E-03	#NUM!	ANXA5
Superpathway of Inositol Phosphate Compounds	2.22E-01	4.15E-03	#NUM!	PPP2R2A
cAMP-mediated signaling	2.22E-01	4.15E-03	#NUM!	PRKAR1A
Signaling by ROBO receptors	2.16E-01	4.07E-03	#NUM!	PSMC1
Cyclophilin Signaling Pathway	2.13E-01	4.02E-03	#NUM!	VDAC2
Cohesin Chromatin Regulation Pathway	1.99E-01	3.8E-03	#NUM!	PPP2R2A
Role of Osteoclasts in Rheumatoid Arthritis Signaling Pathway	0	3.15E-03	#NUM!	GSN
Processing of Capped Intron-Containing Pre-mRNA	0	3.47E-03	#NUM!	HNRNPF
BBSome Signaling Pathway	0	2.03E-03	#NUM!	PRKAR1A
Histone Modification Signaling Pathway	0	3.33E-03	#NUM!	YWHAE
Irritable Bowel Syndrome Signaling Pathway	0	3.46E-03	#NUM!	MYL2
TRIM21 Intracellular Antibody Signaling Pathway	0	1.76E-03	#NUM!	PSMC1
Zn Homeostasis Signaling Pathway	0	2.76E-03	#NUM!	ANXA1,GRIA3,PRKAR1A
RAR Activation	0	2.31E-03	#NUM!	PRKAR1A
CTLA4 Signaling in Cytotoxic T Lymphocytes	0	1.64E-03	#NUM!	PPP2R2A
Dendritic Cell Maturation	0	1.65E-03	#NUM!	PDIA3
Molecular Mechanisms of Cancer	0	1.16E-03	#NUM!	PRKAR1A
Lipid Antigen Presentation by CD1	0	2.42E-03	#NUM!	PDIA3
Colorectal Cancer Metastasis Signaling	0	3.69E-03	#NUM!	PRKAR1A
CDC42 Signaling	0	1.73E-03	#NUM!	MYL2
Phospholipase C Signaling	0	8.9E-04	#NUM!	MYL2
Role of Macrophages, Fibroblasts and Endothelial Cells in Rheumatoid Arthritis	0	2.97E-03	#NUM!	PDIA3
PI3K Signaling in B Lymphocytes	0	3.38E-03	#NUM!	C3,PDIA3
TEC Kinase Signaling	0	1.73E-03	#NUM!	ACTA2
G-Protein Coupled Receptor Signaling	0	2.81E-03	#NUM!	MYL2,PRKAR1A
Opioid Signaling Pathway	0	3.56E-03	#NUM!	PRKAR1A
T Cell Exhaustion Signaling Pathway	0	1.76E-03	#NUM!	PPP2R2A
Systemic Lupus Erythematosus in T Cell Signaling Pathway	0	1.55E-03	#NUM!	PPP2R2A

## Sheet: 90d-10mg
© 2000-2025 QIAGEN. All rights reserved.
Ingenuity Canonical Pathways	-log(p-value)	Ratio	z-score	Molecules	Comment
Glutaryl-CoA Degradation	8.46E00	2.35E-01	#NUM!	ACAA2,ACAT1,HADHA,PARK7
Isoleucine Degradation I	8.35E00	2.22E-01	#NUM!	ACAA2,ACAT1,DLD,HADHA
Tryptophan Degradation III (Eukaryotic)	7.81E00	1.67E-01	#NUM!	ACAA2,ACAT1,HADHA,PARK7
Ketolysis	6.64E00	2.73E-01	#NUM!	ACAA2,ACAT1,HADHA
Pyruvate metabolism	6.52E00	8.16E-02	1000	DLAT,DLD,PKM,VDAC1
Ketogenesis	6.51E00	2.5E-01	#NUM!	ACAA2,ACAT1,HADHA
Actin Cytoskeleton Signaling	6.5E00	2.48E-02	-1000	ACTC1,ACTN1,MYH7,MYL3,NCKAP1,VCL
Mevalonate Pathway I	6.11E00	1.88E-01	#NUM!	ACAA2,ACAT1,HADHA
Valine Degradation I	5.8E00	1.5E-01	#NUM!	ALDH6A1,DLD,HADHA
Superpathway of Geranylgeranyldiphosphate Biosynthesis I (via Mevalonate)	5.8E00	1.5E-01	#NUM!	ACAA2,ACAT1,HADHA
Branched-chain amino acid catabolism	5.73E00	1.43E-01	#NUM!	ACAT1,ALDH6A1,DLD
Mitochondrial Dysfunction	5.61E00	1.74E-02	0.816	ATP5F1A,DLAT,DLD,PARK7,VDAC1,VDAC2
ILK Signaling	5.52E00	2.54E-02	0.000	ACTC1,ACTN1,MYH7,MYL3,VCL
ABRA Signaling Pathway	5.49E00	4.55E-02	0.000	ACTC1,ACTN1,MYL3,VCL
Mitochondrial protein degradation	5.31E00	4.08E-02	1000	ACAT1,ATP5F1A,DLD,MDH2
Superpathway of Cholesterol Biosynthesis	5.21E00	9.68E-02	#NUM!	ACAA2,ACAT1,HADHA
Striated Muscle Contraction	5.01E00	8.33E-02	#NUM!	ACTC1,MYBPC3,MYL3
Response to elevated platelet cytosolic Ca2+	4.79E00	3.03E-02	-1000	ACTN1,ALB,TF,VCL
Acetyl-CoA Biosynthesis I (Pyruvate Dehydrogenase Complex)	4.71E00	3.33E-01	#NUM!	DLAT,DLD
Aspartate Degradation II	4.57E00	2.86E-01	#NUM!	GOT1,MDH2
Dilated Cardiomyopathy Signaling Pathway	4.56E00	2.65E-02	#NUM!	ACTC1,MYBPC3,MYH7,MYL3
Malate-aspartate shuttle	4.33E00	2.22E-01	#NUM!	GOT1,MDH2
Tight Junction Signaling	4.26E00	2.21E-02	#NUM!	ACTC1,MYH7,MYL3,VCL
Acute Phase Response Signaling	4.17E00	2.09E-02	#NUM!	ALB,C3,HP,TF
Remodeling of Epithelial Adherens Junctions	4.12E00	4.23E-02	#NUM!	ACTC1,ACTN1,VCL
Mitochondrial calcium ion transport	4	1.54E-01	#NUM!	VDAC1,VDAC2
BAG2 Signaling Pathway	3.87E00	3.49E-02	#NUM!	HSPA4,PSMC1,PSMC2
VEGF Signaling	3.71E00	3.09E-02	#NUM!	ACTC1,ACTN1,VCL
Neutrophil degranulation	3.69E00	1.05E-02	-0.447	C3,HP,PKM,PSMC2,VCL
Glyoxylate metabolism and glycine degradation	3.66E00	1.05E-01	#NUM!	AGXT,DLD
Deubiquitination	3.62E00	1.51E-02	2000	PSMC1,PSMC2,VDAC1,VDAC2
Paxillin Signaling	3.6E00	2.83E-02	#NUM!	ACTC1,ACTN1,VCL
Post-translational protein phosphorylation	3.59E00	2.8E-02	#NUM!	ALB,C3,TF
Citric acid cycle (TCA cycle)	3.57E00	9.52E-02	#NUM!	DLD,MDH2
TCA Cycle II (Eukaryotic)	3.49E00	8.7E-02	#NUM!	DLD,MDH2
Huntington's Disease Signaling	3.49E00	1.39E-02	#NUM!	ATP5F1A,HSPA4,PSMC1,PSMC2
Regulation of Insulin-like Growth Factor (IGF) transport and uptake by IGFBPs	3.4E00	2.42E-02	#NUM!	ALB,C3,TF
LXR/RXR Activation	3.34E00	2.31E-02	#NUM!	ALB,C3,TF
Warburg Effect Signaling Pathway	3.34E00	2.31E-02	#NUM!	GOT1,MDH2,PKM
DHCR24 Signaling Pathway	3.22E00	2.1E-02	#NUM!	ALB,C3,TF
Fatty Acid β-oxidation I	3.15E00	5.88E-02	#NUM!	ACAA2,HADHA
Cachexia Signaling Pathway	3.08E00	1.09E-02	2000	ALB,HSPA4,PSMC1,PSMC2
Mitochondrial Fatty Acid Beta-Oxidation	3.07E00	5.41E-02	#NUM!	ACAA2,HADHA
Superpathway of Methionine Degradation	3.07E00	5.41E-02	#NUM!	DLD,GOT1
Mitophagy	3.01E00	0.05	#NUM!	VDAC1,VDAC2
Germ Cell-Sertoli Cell Junction Signaling	2.99E00	1.75E-02	#NUM!	ACTC1,ACTN1,VCL
Signaling by Retinoic Acid	2.88E00	4.35E-02	#NUM!	DLAT,DLD
Macrophage Classical Activation Signaling Pathway	2.88E00	1.6E-02	#NUM!	DLAT,DLD,PKM
Leukocyte Extravasation Signaling	2.84E00	1.55E-02	#NUM!	ACTC1,ACTN1,VCL
Regulation of Apoptosis	2.76E00	3.77E-02	#NUM!	PSMC1,PSMC2
Clathrin-mediated Endocytosis Signaling	2.74E00	1.44E-02	#NUM!	ACTC1,ALB,TF
HIF1α Signaling	2.74E00	1.43E-02	#NUM!	HSPA4,PKM,TF
Integrin Signaling	2.74E00	1.43E-02	#NUM!	ACTC1,ACTN1,VCL
Somitogenesis	2.73E00	3.64E-02	#NUM!	PSMC1,PSMC2
FAT10 Signaling Pathway	2.72E00	3.57E-02	#NUM!	PSMC1,PSMC2
Calcium Signaling	2.69E00	1.38E-02	#NUM!	ACTC1,MYH7,MYL3
RHOGDI Signaling	2.68E00	1.36E-02	#NUM!	ACTC1,MYH7,MYL3
Metabolism of polyamines	2.67E00	3.39E-02	#NUM!	PSMC1,PSMC2
Agranulocyte Adhesion and Diapedesis	2.66E00	1.34E-02	#NUM!	ACTC1,MYH7,MYL3
NIK-->noncanonical NF-kB signaling	2.66E00	3.33E-02	#NUM!	PSMC1,PSMC2
β-alanine Degradation I	2.64E00	0.5	#NUM!	ALDH6A1
Mitochondrial protein import	2.59E00	3.08E-02	#NUM!	ATP5F1A,VDAC1
Hedgehog ligand biogenesis	2.59E00	3.08E-02	#NUM!	PSMC1,PSMC2
TNFR2 non-canonical NF-kB pathway	2.55E00	2.94E-02	#NUM!	PSMC1,PSMC2
Sertoli Cell-Sertoli Cell Junction Signaling	2.54E00	1.21E-02	#NUM!	ACTC1,ACTN1,VCL
Regulation of RUNX2 expression and activity	2.5E00	2.78E-02	#NUM!	PSMC1,PSMC2
RAF/MAP kinase cascade	2.47E00	1.15E-02	#NUM!	PSMC1,PSMC2,VCL
Glycine Biosynthesis III	2.46E00	3.33E-01	#NUM!	AGXT
L-cysteine Degradation III	2.46E00	3.33E-01	#NUM!	GOT1
Glutamate Degradation II	2.46E00	3.33E-01	#NUM!	GOT1
Aspartate Biosynthesis	2.46E00	3.33E-01	#NUM!	GOT1
Cellular response to hypoxia	2.45E00	2.63E-02	#NUM!	PSMC1,PSMC2
Caveolar-mediated Endocytosis Signaling	2.42E00	2.53E-02	#NUM!	ACTC1,ALB
Protein Ubiquitination Pathway	2.39E00	1.08E-02	#NUM!	HSPA4,PSMC1,PSMC2
2-ketoglutarate Dehydrogenase Complex	2.33E00	2.5E-01	#NUM!	DLD
Branched-chain α-keto acid Dehydrogenase Complex	2.33E00	2.5E-01	#NUM!	DLD
L-cysteine Degradation I	2.33E00	2.5E-01	#NUM!	GOT1
Regulation of mitotic cell cycle	2.33E00	2.27E-02	#NUM!	PSMC1,PSMC2
Regulation of mRNA stability by proteins that bind AU-rich elements	2.32E00	2.25E-02	#NUM!	PSMC1,PSMC2
NAP1L1 Transcription Regulation Signaling Pathway	2.32E00	2.25E-02	#NUM!	DLAT,DLD
Regulation of Cellular Mechanics by Calpain Protease	2.32E00	2.25E-02	#NUM!	ACTN1,VCL
Sirtuin Signaling Pathway	2.31E00	1.01E-02	#NUM!	ATP5F1A,VDAC1,VDAC2
Tuberculosis Latent Signaling Pathway	2.31E00	2.22E-02	#NUM!	ACAT1,DLD
Degradation of beta-catenin by the destruction complex	2.3E00	2.2E-02	#NUM!	PSMC1,PSMC2
MAPK6/MAPK4 signaling	2.29E00	2.17E-02	#NUM!	PSMC1,PSMC2
Transcriptional regulation by RUNX3	2.26E00	2.08E-02	#NUM!	PSMC1,PSMC2
Parkinson's Signaling Pathway	2.24E00	9.49E-03	#NUM!	ACTC1,ALDH6A1,PARK7
Pentose Phosphate Pathway (Oxidative Branch)	2.24E00	0.2	#NUM!	PGD
2-oxobutanoate Degradation I	2.24E00	0.2	#NUM!	DLD
S Phase	2.22E00	0.02	#NUM!	PSMC1,PSMC2
ABC-family proteins mediated transport	2.2E00	1.94E-02	#NUM!	PSMC1,PSMC2
DNA Replication Pre-Initiation	2.19E00	1.92E-02	#NUM!	PSMC1,PSMC2
Gap Junction Signaling	2.17E00	8.96E-03	#NUM!	ACTC1,VDAC1,VDAC2
Glycine Cleavage Complex	2.16E00	1.67E-01	#NUM!	DLD
Regulation of Actin-based Motility by Rho	2.13E00	1.8E-02	#NUM!	ACTC1,MYL3
Binding and Uptake of Ligands by Scavenger Receptors	2.11E00	1.75E-02	#NUM!	ALB,HP
Hedgehog 'off' state	2.11E00	1.75E-02	#NUM!	PSMC1,PSMC2
Synthesis of DNA	2.06E00	1.64E-02	#NUM!	PSMC1,PSMC2
Proteasomal PSMD10 Signaling Pathway	2.05E00	1.63E-02	#NUM!	PSMC1,PSMC2
RHOA Signaling	2.05E00	1.63E-02	#NUM!	ACTC1,MYL3
NFE2L2 regulates pentose phosphate pathway genes	2.03E00	1.25E-01	#NUM!	PGD
TCR signaling	2.03E00	1.59E-02	#NUM!	PSMC1,PSMC2
Interleukin-1 family signaling	2.01E00	1.55E-02	#NUM!	PSMC1,PSMC2
TR/RXR Activation	2	1.53E-02	#NUM!	HP,MYH7
Mitotic G1 phase and G1/S transition	1.99E00	1.52E-02	#NUM!	PSMC1,PSMC2
Centrosomal KIAA0586 Signaling Pathway	1.99E00	1.52E-02	#NUM!	PSMC1,PSMC2
Ferroptosis Signaling Pathway	1.96E00	1.46E-02	#NUM!	TF,VDAC2
SNARE Signaling Pathway	1.95E00	1.45E-02	#NUM!	MYH7,MYL3
Ketone body metabolism	1.94E00	0.1	#NUM!	ACAT1
Prednisone ADME	1.94E00	0.1	#NUM!	ALB
Protein lipoylation	1.94E00	0.1	#NUM!	DLAT
Neutrophil Extracellular Trap Signaling Pathway	1.93E00	7.33E-03	#NUM!	ATP5F1A,VDAC1,VDAC2
Signaling by NOTCH4	1.93E00	1.41E-02	#NUM!	PSMC1,PSMC2
Hedgehog 'on' state	1.92E00	1.39E-02	#NUM!	PSMC1,PSMC2
C-type lectin receptors (CLRs)	1.91E00	1.38E-02	#NUM!	PSMC1,PSMC2
Iron homeostasis signaling pathway	1.91E00	1.38E-02	#NUM!	HP,TF
Aspartate and asparagine metabolism	1.9E00	9.09E-02	#NUM!	GOT1
Pentose Phosphate Pathway	1.9E00	9.09E-02	#NUM!	PGD
PTEN Regulation	1.88E00	1.33E-02	#NUM!	PSMC1,PSMC2
Transcriptional regulation by RUNX1	1.87E00	1.32E-02	#NUM!	PSMC1,PSMC2
KEAP1-NFE2L2 pathway	1.87E00	1.32E-02	#NUM!	PSMC1,PSMC2
Lysine catabolism	1.86E00	8.33E-02	#NUM!	DLD
Oleate Biosynthesis II (Animals)	1.86E00	8.33E-02	#NUM!	ALDH6A1
Microautophagy Signaling Pathway	1.84E00	1.26E-02	#NUM!	PSMC1,PSMC2
RHO GTPase cycle	1.82E00	6.67E-03	#NUM!	ACTC1,ACTN1,NCKAP1
Inhibition of ARE-Mediated mRNA Degradation Pathway	1.82E00	1.23E-02	#NUM!	PSMC1,PSMC2
Necroptosis Signaling Pathway	1.82E00	1.23E-02	#NUM!	VDAC1,VDAC2
Signaling by the B Cell Receptor (BCR)	1.78E00	1.18E-02	#NUM!	PSMC1,PSMC2
Pentose phosphate pathway	1.76E00	6.67E-02	#NUM!	PGD
Phenylalanine Degradation IV (Mammalian, via Side Chain)	1.76E00	6.67E-02	#NUM!	GOT1
Hepatitis B Chronic Liver Pathogenesis Signaling Pathway	1.7E00	1.06E-02	#NUM!	VDAC1,VDAC2
Hepatic Fibrosis / Hepatic Stellate Cell Activation	1.68E00	1.04E-02	#NUM!	MYH7,MYL3
TCF dependent signaling in response to WNT	1.66E00	1.01E-02	#NUM!	PSMC1,PSMC2
Mitotic G2-G2/M phases	1.65E00	0.01	#NUM!	PSMC1,PSMC2
Maturation of TCA enzymes and regulation of TCA cycle	1.64E00	0.05	#NUM!	ACAT1
Formation of ATP by chemiosmotic coupling	1.64E00	0.05	#NUM!	ATP5F1A
Beta-catenin independent WNT signaling	1.63E00	9.76E-03	#NUM!	PSMC1,PSMC2
Fc epsilon receptor (FCERI) signaling	1.63E00	9.71E-03	#NUM!	PSMC1,PSMC2
Chaperone Mediated Autophagy	1.6E00	4.55E-02	#NUM!	PARK7
Nephrin family interactions	1.58E00	4.35E-02	#NUM!	ACTN1
Metabolism of porphyrins	1.53E00	3.85E-02	#NUM!	ALB
Cardiomyocyte Differentiation via BMP Receptors	1.53E00	3.85E-02	#NUM!	MYH7
Mitotic Metaphase and Anaphase	1.52E00	8.47E-03	#NUM!	PSMC1,PSMC2
Syndecan interactions	1.51E00	3.7E-02	#NUM!	ACTN1
Glucocorticoid Receptor Signaling	1.5E00	0.005	#NUM!	ATP5F1A,HP,HSPA4
IL-12 Signaling and Production in Macrophages	1.5E00	8.26E-03	#NUM!	ALB,C3
Sulfur amino acid metabolism	1.5E00	3.57E-02	#NUM!	GOT1
Signaling by ROBO receptors	1.48E00	8.13E-03	#NUM!	PSMC1,PSMC2
Neddylation	1.48E00	8.13E-03	#NUM!	PSMC1,PSMC2
Glycolysis I	1.48E00	3.45E-02	#NUM!	PKM
Cyclophilin Signaling Pathway	1.47E00	8.03E-03	#NUM!	VDAC1,VDAC2
Gluconeogenesis I	1.47E00	3.33E-02	#NUM!	MDH2
Ribosomal Quality Control Signaling Pathway	1.43E00	7.58E-03	#NUM!	PSMC1,PSMC2
Cristae formation	1.43E00	3.03E-02	#NUM!	ATP5F1A
Signaling by Rho Family GTPases	1.42E00	7.49E-03	#NUM!	ACTC1,MYL3
Late endosomal microautophagy	1.41E00	2.94E-02	#NUM!	PARK7
Cell Cycle Checkpoints	1.4E00	7.35E-03	#NUM!	PSMC1,PSMC2
Insulin Secretion Signaling Pathway	1.38E00	7.17E-03	#NUM!	DLAT,DLD
Oxytocin Signaling Pathway	1.37E00	7.02E-03	#NUM!	MYH7,MYL3
Cellular Effects of Sildenafil (Viagra)	1.35E00	4.38E-03	#NUM!	ACTC1,MYH7,MYL3
Complement System	1.35E00	2.56E-02	#NUM!	C3
Mechanisms of Viral Exit from Host Cells	1.33E00	2.44E-02	#NUM!	ACTC1
Senescence Pathway	1.32E00	6.64E-03	#NUM!	DLAT,DLD
Phagosome Formation	1.32E00	4.25E-03	#NUM!	C3,MYH7,MYL3
Smooth Muscle Contraction	1.31E00	2.33E-02	#NUM!	VCL
RHO GTPases Activate WASPs and WAVEs	1.31E00	2.33E-02	#NUM!	NCKAP1
Autism Signaling Pathway	1.3E00	6.47E-03	#NUM!	ALDH6A1,DLD
SUMOylation of transcription cofactors	1.3E00	2.27E-02	#NUM!	PARK7
Aggrephagy	1.3E00	2.27E-02	#NUM!	PARK7
Aspirin ADME	1.3E00	2.27E-02	#NUM!	ALB
Bile acid and bile salt metabolism	1.29E00	2.22E-02	#NUM!	ALB
Cytoprotection by HMOX1	1.19E00	1.72E-02	#NUM!	ALB
Iron uptake and transport	1.17E00	1.67E-02	#NUM!	TF
MSP-RON Signaling Pathway	1.16E00	1.61E-02	#NUM!	ACTC1
Peroxisomal protein import	1.14E00	1.56E-02	#NUM!	AGXT
Class I MHC mediated antigen processing and presentation	1.14E00	5.25E-03	#NUM!	PSMC1,PSMC2
Agrin Interactions at Neuromuscular Junction	1.12E00	1.47E-02	#NUM!	ACTC1
Estrogen Receptor Signaling	1.09E00	4.87E-03	#NUM!	ATP5F1A,MYL3
Hepatic Fibrosis Signaling Pathway	1.08E00	4.81E-03	#NUM!	MYL3,TF
Plasma lipoprotein assembly, remodeling, and clearance	1.07E00	1.32E-02	#NUM!	ALB
ER-Mitochondrial Communication Signaling Pathway	1.04E00	1.22E-02	#NUM!	VDAC1
Glucose metabolism	1.02E00	1.16E-02	#NUM!	PKM
Cell junction organization	9.94E-01	1.09E-02	#NUM!	ACTN1
Unfolded protein response	9.94E-01	1.09E-02	#NUM!	HSPA4
Factors involved in megakaryocyte development and platelet production	9.9E-01	1.08E-02	#NUM!	EHD1
Fcγ Receptor-mediated Phagocytosis in Macrophages and Monocytes	9.9E-01	1.08E-02	#NUM!	ACTC1
Immunogenic Cell Death Signaling Pathway	9.81E-01	1.05E-02	#NUM!	HSPA4
Death Receptor Signaling	9.72E-01	1.03E-02	#NUM!	ACTC1
Crosstalk between Dendritic Cells and Natural Killer Cells	9.68E-01	1.02E-02	#NUM!	ACTC1
Apelin Cardiomyocyte Signaling Pathway	9.6E-01	0.01	#NUM!	MYL3
Cellular response to heat stress	9.56E-01	9.9E-03	#NUM!	HSPA4
Cargo recognition for clathrin-mediated endocytosis	9.4E-01	9.52E-03	#NUM!	TF
Signaling by VEGF	9.32E-01	9.35E-03	#NUM!	NCKAP1
Oxidative Phosphorylation	9.28E-01	9.26E-03	#NUM!	ATP5F1A
Xenobiotic Metabolism AHR Signaling Pathway	9.25E-01	9.17E-03	#NUM!	ALDH6A1
PAK Signaling	8.92E-01	8.47E-03	#NUM!	MYL3
Virus Entry via Endocytic Pathways	8.85E-01	8.33E-03	#NUM!	ACTC1
Asparagine N-linked glycosylation	8.69E-01	0.008	#NUM!	PSMC1
Glycerophospholipid biosynthesis	8.59E-01	7.81E-03	#NUM!	HADHA
Clathrin-mediated endocytosis	8.56E-01	7.75E-03	#NUM!	TF
TRIM21 Intracellular Antibody Signaling Pathway	8.55E-01	3.53E-03	#NUM!	PSMC1,PSMC2
Gα12/13 Signaling	8.41E-01	7.46E-03	#NUM!	MYL3
Complement cascade	8.35E-01	7.35E-03	#NUM!	C3
Atherosclerosis Signaling	8.35E-01	7.35E-03	#NUM!	ALB
RAC Signaling	8.32E-01	7.3E-03	#NUM!	NCKAP1
Role of PKR in Interferon Induction and Antiviral Response	8.29E-01	7.25E-03	#NUM!	HSPA4
GABAergic Receptor Signaling Pathway (Enhanced)	8.23E-01	7.14E-03	#NUM!	GOT1
Ephrin A Signaling	8.23E-01	7.14E-03	#NUM!	MYL3
Semaphorin Neuronal Repulsive Signaling Pathway	8.04E-01	6.8E-03	#NUM!	MYL3
Factors Promoting Cardiogenesis in Vertebrates	7.93E-01	6.62E-03	#NUM!	MYH7
Type II Diabetes Mellitus Signaling	7.9E-01	6.58E-03	#NUM!	PKM
Role of Pattern Recognition Receptors in Recognition of Bacteria and Viruses	7.85E-01	6.49E-03	#NUM!	C3
IL-10 Signaling	7.83E-01	6.45E-03	#NUM!	PKM
Epithelial Adherens Junction Signaling	7.75E-01	6.33E-03	#NUM!	VCL
Chaperone Mediated Autophagy Signaling Pathway	7.75E-01	3.14E-03	#NUM!	HSPA4,PARK7
eNOS Signaling	7.68E-01	6.21E-03	#NUM!	HSPA4
Fcgamma receptor (FCGR) dependent phagocytosis	7.6E-01	6.1E-03	#NUM!	NCKAP1
CXCR4 Signaling	7.51E-01	5.95E-03	#NUM!	MYL3
Aldosterone Signaling in Epithelial Cells	7.44E-01	5.85E-03	#NUM!	HSPA4
Androgen Signaling	7.35E-01	5.71E-03	#NUM!	HSPA4
Aryl Hydrocarbon Receptor Signaling	7.17E-01	5.46E-03	#NUM!	ALDH6A1
Production of Nitric Oxide and Reactive Oxygen Species in Macrophages	6.98E-01	5.21E-03	#NUM!	ALB
NOD1/2 Signaling Pathway	6.96E-01	5.18E-03	#NUM!	HSPA4
ID1 Signaling Pathway	6.79E-01	4.95E-03	#NUM!	PARK7
Adrenomedullin signaling pathway	6.79E-01	4.95E-03	#NUM!	C3
Natural Killer Cell Signaling	6.77E-01	4.93E-03	#NUM!	HSPA4
Cilia Biogenesis Signaling Pathway	6.75E-01	4.9E-03	#NUM!	EHD1
Immunoregulatory interactions between a Lymphoid and a non-Lymphoid cell	6.55E-01	4.65E-03	#NUM!	C3
Multiple Sclerosis Signaling Pathway	6.48E-01	4.57E-03	#NUM!	C3
Nuclear Cytoskeleton Signaling Pathway	6.44E-01	4.52E-03	#NUM!	ACTC1
Xenobiotic Metabolism PXR Signaling Pathway	6.44E-01	4.52E-03	#NUM!	ALDH6A1
Thrombin Signaling	6.41E-01	4.48E-03	#NUM!	MYL3
Xenobiotic Metabolism CAR Signaling Pathway	6.24E-01	4.29E-03	#NUM!	ALDH6A1
Sertoli Cell-Germ Cell Junction Signaling Pathway (Enhanced)	6.19E-01	4.24E-03	#NUM!	ACTC1
EIF2 Signaling	6.16E-01	4.2E-03	#NUM!	ACTC1
Tuberculosis Active Signaling Pathway	6.05E-01	4.08E-03	#NUM!	C3
Docosahexaenoic Acid (DHA) Signaling	5.96E-01	3.98E-03	#NUM!	ALB
G alpha (i) signalling events	5.86E-01	3.88E-03	#NUM!	C3
Hematoma Resolution Signaling Pathway	5.84E-01	3.86E-03	#NUM!	C3
Cardiac Hypertrophy Signaling	5.81E-01	3.83E-03	#NUM!	MYL3
NRF2-mediated Oxidative Stress Response	5.67E-01	3.69E-03	#NUM!	ACTC1
Irritable Bowel Syndrome Signaling Pathway	5.43E-01	3.46E-03	#NUM!	MYL3
LPS/IL-1 Mediated Inhibition of RXR Function	5.32E-01	3.36E-03	#NUM!	ALDH6A1
Pulmonary Fibrosis Idiopathic Signaling Pathway	0.5	3.07E-03	#NUM!	ACTC1
Glutaminergic Receptor Signaling Pathway (Enhanced)	0.5	3.07E-03	#NUM!	GOT1
Class A/1 (Rhodopsin-like receptors)	4.93E-01	3.01E-03	#NUM!	C3
Xenobiotic Metabolism Signaling	4.93E-01	3.01E-03	#NUM!	ALDH6A1
Pathogen Induced Cytokine Storm Signaling Pathway	4.44E-01	2.62E-03	#NUM!	C3
Protein Kinase A Signaling	4.31E-01	2.53E-03	#NUM!	MYL3
Serotonin Receptor Signaling	3.74E-01	2.13E-03	#NUM!	ACAT1
Axonal Guidance Signaling	3.43E-01	1.93E-03	#NUM!	MYL3
Lung Ionic Balance Signaling Pathway	3.4E-01	1.92E-03	#NUM!	VDAC1
CDC42 Signaling	3.08E-01	1.73E-03	#NUM!	MYL3
TEC Kinase Signaling	3.08E-01	1.73E-03	#NUM!	ACTC1
PI3K Signaling in B Lymphocytes	3.01E-01	1.69E-03	#NUM!	C3
G-Protein Coupled Receptor Signaling	2.46E-01	1.4E-03	#NUM!	MYL3
S100 Family Signaling Pathway	2.21E-01	1.28E-03	#NUM!	ATP5F1A
Phospholipase C Signaling	0	8.9E-04	#NUM!	MYL3

## Sheet: 90d-2mg
© 2000-2025 QIAGEN. All rights reserved.
Ingenuity Canonical Pathways	-log(p-value)	Ratio	z-score	Molecules	Comment
ILK Signaling	6.93E00	2.54E-02	0.447	ACTA2,ACTN1,MYH6,MYL3,VCL
ABRA Signaling Pathway	6.6E00	4.55E-02	-1000	ACTA2,ACTN1,MYL3,VCL
Actin Cytoskeleton Signaling	6.48E00	2.07E-02	-0.447	ACTA2,ACTN1,MYH6,MYL3,VCL
Response to elevated platelet cytosolic Ca2+	5.89E00	3.03E-02	0.000	ACTN1,ALB,TF,VCL
Tight Junction Signaling	5.35E00	2.21E-02	#NUM!	ACTA2,MYH6,MYL3,VCL
Remodeling of Epithelial Adherens Junctions	4.93E00	4.23E-02	#NUM!	ACTA2,ACTN1,VCL
Ketolysis	4.68E00	1.82E-01	#NUM!	ACAT1,HADHA
Ketogenesis	4.6E00	1.67E-01	#NUM!	ACAT1,HADHA
VEGF Signaling	4.52E00	3.09E-02	#NUM!	ACTA2,ACTN1,VCL
Paxillin Signaling	4.4E00	2.83E-02	#NUM!	ACTA2,ACTN1,VCL
Mevalonate Pathway I	4.34E00	1.25E-01	#NUM!	ACAT1,HADHA
Glutaryl-CoA Degradation	4.29E00	1.18E-01	#NUM!	ACAT1,HADHA
Isoleucine Degradation I	4.24E00	1.11E-01	#NUM!	ACAT1,HADHA
RHOA Signaling	4.21E00	2.44E-02	#NUM!	ACTA2,MYL3,SEPTIN8
Superpathway of Geranylgeranyldiphosphate Biosynthesis I (via Mevalonate)	4.14E00	0.1	#NUM!	ACAT1,HADHA
Tryptophan Degradation III (Eukaryotic)	3.98E00	8.33E-02	#NUM!	ACAT1,HADHA
Dilated Cardiomyopathy Signaling Pathway	3.95E00	1.99E-02	#NUM!	ACTA2,MYH6,MYL3
Germ Cell-Sertoli Cell Junction Signaling	3.79E00	1.75E-02	#NUM!	ACTA2,ACTN1,VCL
Superpathway of Cholesterol Biosynthesis	3.76E00	6.45E-02	#NUM!	ACAT1,HADHA
Hepatic Fibrosis / Hepatic Stellate Cell Activation	3.64E00	1.56E-02	#NUM!	ACTA2,MYH6,MYL3
Striated Muscle Contraction	3.63E00	5.56E-02	#NUM!	MYH6,MYL3
Leukocyte Extravasation Signaling	3.63E00	1.55E-02	#NUM!	ACTA2,ACTN1,VCL
Clathrin-mediated Endocytosis Signaling	3.53E00	1.44E-02	#NUM!	ACTA2,ALB,TF
Integrin Signaling	3.52E00	1.43E-02	#NUM!	ACTA2,ACTN1,VCL
Calcium Signaling	3.48E00	1.38E-02	#NUM!	ACTA2,MYH6,MYL3
Smooth Muscle Contraction	3.47E00	4.65E-02	#NUM!	ACTA2,VCL
RHOGDI Signaling	3.46E00	1.36E-02	#NUM!	ACTA2,MYH6,MYL3
Agranulocyte Adhesion and Diapedesis	3.44E00	1.34E-02	#NUM!	ACTA2,MYH6,MYL3
Pyruvate metabolism	3.36E00	4.08E-02	#NUM!	PC,PDHA1
Sertoli Cell-Sertoli Cell Junction Signaling	3.32E00	1.21E-02	#NUM!	ACTA2,ACTN1,VCL
Signaling by Rho Family GTPases	3.22E00	1.12E-02	#NUM!	ACTA2,MYL3,SEPTIN8
Iron uptake and transport	3.18E00	3.33E-02	#NUM!	ACO1,TF
Caveolar-mediated Endocytosis Signaling	2.94E00	2.53E-02	#NUM!	ACTA2,ALB
Regulation of Cellular Mechanics by Calpain Protease	2.84E00	2.25E-02	#NUM!	ACTN1,VCL
Mitochondrial protein degradation	2.76E00	2.04E-02	#NUM!	ACAT1,PDHA1
Post-translational protein phosphorylation	2.68E00	1.87E-02	#NUM!	ALB,TF
Hepatic Fibrosis Signaling Pathway	2.67E00	7.21E-03	#NUM!	ACTA2,MYL3,TF
Regulation of Actin-based Motility by Rho	2.65E00	1.8E-02	#NUM!	ACTA2,MYL3
Regulation of Insulin-like Growth Factor (IGF) transport and uptake by IGFBPs	2.56E00	1.61E-02	#NUM!	ALB,TF
LXR/RXR Activation	2.52E00	1.54E-02	#NUM!	ALB,TF
Warburg Effect Signaling Pathway	2.52E00	1.54E-02	#NUM!	PC,PDHA1
SNARE Signaling Pathway	2.47E00	1.45E-02	#NUM!	MYH6,MYL3
DHCR24 Signaling Pathway	2.44E00	1.4E-02	#NUM!	ALB,TF
Iron homeostasis signaling pathway	2.42E00	1.38E-02	#NUM!	ACO1,TF
Acetyl-CoA Biosynthesis I (Pyruvate Dehydrogenase Complex)	2.42E00	1.67E-01	#NUM!	PDHA1
Ketone body metabolism	2.2E00	0.1	#NUM!	ACAT1
Prednisone ADME	2.2E00	0.1	#NUM!	ALB
Glycogen Degradation II	2.2E00	0.1	#NUM!	PYGM
Acute Phase Response Signaling	2.19E00	1.05E-02	#NUM!	ALB,TF
Glycogen Degradation III	2.12E00	8.33E-02	#NUM!	PYGM
Cellular Effects of Sildenafil (Viagra)	2.06E00	4.38E-03	#NUM!	ACTA2,MYH6,MYL3
Protein methylation	1.97E00	5.88E-02	#NUM!	ETFB
Maturation of TCA enzymes and regulation of TCA cycle	1.9E00	0.05	#NUM!	ACAT1
Valine Degradation I	1.9E00	0.05	#NUM!	HADHA
Branched-chain amino acid catabolism	1.88E00	4.76E-02	#NUM!	ACAT1
Insulin Secretion Signaling Pathway	1.88E00	7.17E-03	#NUM!	PC,PDHA1
Oxytocin Signaling Pathway	1.86E00	7.02E-03	#NUM!	MYH6,MYL3
Nephrin family interactions	1.84E00	4.35E-02	#NUM!	ACTN1
TCA Cycle II (Eukaryotic)	1.84E00	4.35E-02	#NUM!	ACO1
Metabolism of cofactors	1.8E00	0.04	#NUM!	ACO1
Glycogen metabolism	1.8E00	0.04	#NUM!	PYGM
Metabolism of porphyrins	1.79E00	3.85E-02	#NUM!	ALB
Syndecan interactions	1.77E00	3.7E-02	#NUM!	ACTN1
Glutathione Redox Reactions I	1.72E00	3.33E-02	#NUM!	GPX1
Mitochondrial Dysfunction	1.7E00	5.8E-03	#NUM!	GPX1,PDHA1
Fatty Acid β-oxidation I	1.67E00	2.94E-02	#NUM!	HADHA
Detoxification of Reactive Oxygen Species	1.63E00	2.7E-02	#NUM!	GPX1
Mitochondrial Fatty Acid Beta-Oxidation	1.63E00	2.7E-02	#NUM!	HADHA
Protein Kinase A Signaling	1.59E00	5.05E-03	#NUM!	MYL3,PYGM
Mechanisms of Viral Exit from Host Cells	1.59E00	2.44E-02	#NUM!	ACTA2
Aspirin ADME	1.56E00	2.27E-02	#NUM!	ALB
Bile acid and bile salt metabolism	1.55E00	2.22E-02	#NUM!	ALB
Arachidonic acid metabolism	1.55E00	2.22E-02	#NUM!	GPX1
Signaling by Retinoic Acid	1.54E00	2.17E-02	#NUM!	PDHA1
Spliceosomal Cycle	1.48E00	1.89E-02	#NUM!	PRPF19
Cytoprotection by HMOX1	1.44E00	1.72E-02	#NUM!	ALB
MSP-RON Signaling Pathway	1.41E00	1.61E-02	#NUM!	ACTA2
Agrin Interactions at Neuromuscular Junction	1.37E00	1.47E-02	#NUM!	ACTA2
Plasma lipoprotein assembly, remodeling, and clearance	1.33E00	1.32E-02	#NUM!	ALB
IL-17A Signaling in Fibroblasts	1.3E00	1.25E-02	#NUM!	ACTA2
Metabolism of water-soluble vitamins and cofactors	1.29E00	1.22E-02	#NUM!	PC
Glucose metabolism	1.27E00	1.16E-02	#NUM!	PC
Respiratory electron transport	1.26E00	1.14E-02	#NUM!	ETFB
NAP1L1 Transcription Regulation Signaling Pathway	1.26E00	1.12E-02	#NUM!	PDHA1
Tuberculosis Latent Signaling Pathway	1.25E00	1.11E-02	#NUM!	ACAT1
Cell junction organization	1.24E00	1.09E-02	#NUM!	ACTN1
Fcγ Receptor-mediated Phagocytosis in Macrophages and Monocytes	1.24E00	1.08E-02	#NUM!	ACTA2
Apelin Adipocyte Signaling Pathway	1.24E00	1.06E-02	#NUM!	GPX1
Death Receptor Signaling	1.22E00	1.03E-02	#NUM!	ACTA2
Crosstalk between Dendritic Cells and Natural Killer Cells	1.22E00	1.02E-02	#NUM!	ACTA2
Apelin Cardiomyocyte Signaling Pathway	1.21E00	0.01	#NUM!	MYL3
Cargo recognition for clathrin-mediated endocytosis	1.19E00	9.52E-03	#NUM!	TF
Nucleotide Excision Repair	1.17E00	9.17E-03	#NUM!	PRPF19
α-Adrenergic Signaling	1.17E00	9.01E-03	#NUM!	PYGM
Binding and Uptake of Ligands by Scavenger Receptors	1.15E00	8.77E-03	#NUM!	ALB
Amyotrophic Lateral Sclerosis Signaling	1.14E00	8.55E-03	#NUM!	GPX1
PAK Signaling	1.14E00	8.47E-03	#NUM!	MYL3
Phagosome Formation	1.14E00	2.83E-03	#NUM!	MYH6,MYL3
Virus Entry via Endocytic Pathways	1.13E00	8.33E-03	#NUM!	ACTA2
Glycerophospholipid biosynthesis	1.11E00	7.81E-03	#NUM!	HADHA
Clathrin-mediated endocytosis	1.1E00	7.75E-03	#NUM!	TF
TR/RXR Activation	1.1E00	7.63E-03	#NUM!	MYH6
Gα12/13 Signaling	1.09E00	7.46E-03	#NUM!	MYL3
Atherosclerosis Signaling	1.08E00	7.35E-03	#NUM!	ALB
Ferroptosis Signaling Pathway	1.08E00	7.3E-03	#NUM!	TF
Ephrin A Signaling	1.07E00	7.14E-03	#NUM!	MYL3
Signaling by NOTCH4	1.06E00	7.04E-03	#NUM!	ACTA2
MSP-RON Signaling in Cancer Cells Pathway	1.06E00	6.99E-03	#NUM!	ACTA2
Semaphorin Neuronal Repulsive Signaling Pathway	1.05E00	6.8E-03	#NUM!	MYL3
Factors Promoting Cardiogenesis in Vertebrates	1.04E00	6.62E-03	#NUM!	MYH6
Epithelial Adherens Junction Signaling	1.02E00	6.33E-03	#NUM!	VCL
CXCR4 Signaling	9.93E-01	5.95E-03	#NUM!	MYL3
Macrophage Classical Activation Signaling Pathway	9.47E-01	5.32E-03	#NUM!	PDHA1
Production of Nitric Oxide and Reactive Oxygen Species in Macrophages	9.38E-01	5.21E-03	#NUM!	ALB
HIF1α Signaling	9.02E-01	4.76E-03	#NUM!	TF
Nuclear Cytoskeleton Signaling Pathway	8.81E-01	4.52E-03	#NUM!	ACTA2
Thrombin Signaling	8.77E-01	4.48E-03	#NUM!	MYL3
Sertoli Cell-Germ Cell Junction Signaling Pathway (Enhanced)	8.54E-01	4.24E-03	#NUM!	ACTA2
EIF2 Signaling	8.51E-01	4.2E-03	#NUM!	ACTA2
IL-12 Signaling and Production in Macrophages	8.44E-01	4.13E-03	#NUM!	ALB
Wound Healing Signaling Pathway	8.33E-01	4.02E-03	#NUM!	ACTA2
Cyclophilin Signaling Pathway	8.33E-01	4.02E-03	#NUM!	PRPF19
Docosahexaenoic Acid (DHA) Signaling	8.29E-01	3.98E-03	#NUM!	ALB
Cardiac Hypertrophy Signaling	8.14E-01	3.83E-03	#NUM!	MYL3
RAF/MAP kinase cascade	8.12E-01	3.82E-03	#NUM!	VCL
NRF2-mediated Oxidative Stress Response	7.99E-01	3.69E-03	#NUM!	ACTA2
Processing of Capped Intron-Containing Pre-mRNA	7.74E-01	3.47E-03	#NUM!	PRPF19
Irritable Bowel Syndrome Signaling Pathway	7.73E-01	3.46E-03	#NUM!	MYL3
Sirtuin Signaling Pathway	7.62E-01	3.37E-03	#NUM!	PDHA1
Senescence Pathway	7.57E-01	3.32E-03	#NUM!	PDHA1
Parkinson's Signaling Pathway	7.38E-01	3.16E-03	#NUM!	ACTA2
Pulmonary Fibrosis Idiopathic Signaling Pathway	7.25E-01	3.07E-03	#NUM!	ACTA2
Gap Junction Signaling	7.15E-01	2.99E-03	#NUM!	ACTA2
Cachexia Signaling Pathway	6.78E-01	2.72E-03	#NUM!	ALB
Estrogen Receptor Signaling	6.35E-01	2.43E-03	#NUM!	MYL3
RHO GTPase cycle	6.01E-01	2.22E-03	#NUM!	ACTN1
Serotonin Receptor Signaling	5.85E-01	2.13E-03	#NUM!	ACAT1
Neutrophil degranulation	5.79E-01	2.1E-03	#NUM!	VCL
Axonal Guidance Signaling	5.49E-01	1.93E-03	#NUM!	MYL3
CDC42 Signaling	5.08E-01	1.73E-03	#NUM!	MYL3
TEC Kinase Signaling	5.08E-01	1.73E-03	#NUM!	ACTA2
Glucocorticoid Receptor Signaling	4.95E-01	1.67E-03	#NUM!	PC
G-Protein Coupled Receptor Signaling	4.34E-01	1.4E-03	#NUM!	MYL3
Systemic Lupus Erythematosus Signaling	3.01E-01	9.36E-04	#NUM!	PRPF19
Phospholipase C Signaling	2.86E-01	8.9E-04	#NUM!	MYL3
